# Supplementary material for: Elucidating the mechanisms underlying differential anthocyanin biosynthesis and its link to stem color and root isoflavonoid levels in Astragalus membranaceus var. mongholicus
Source: Hortic Res. 2026 Mar 4;13(6):uhag088. doi: 10.1093/hr/uhag088 (PMC13254205; doi:10.1093/hr/uhag088)
Supplement: Web_Material_uhag088 [file web_material_uhag088.zip]

Archive with 2 entries (2 files):
- Supplemental information-HR-R1.pdf
- Supplemental Table-R1.xlsx
