# Supplementary material for: Elucidating the mechanisms underlying differential anthocyanin biosynthesis and its link to stem color and root isoflavonoid levels in Astragalus membranaceus var. mongholicus
Source: Hortic Res. 2026 Mar 4;13(6):uhag088. doi: 10.1093/hr/uhag088 (PMC13254205; doi:10.1093/hr/uhag088)
Supplement: Web_Material_uhag088 [file web_material_uhag088.zip › Supplemental Table-R1.xlsx]

## Sheet: Supplementary Table 4
Supplementary Table 4. Overview of metabolites detected in the metabolome analysis.
#ID	name	RS-1	RS-2	RS-3	RR-1	RR-2	RR-3	GR-1	GR-2	GR-3	GS-1	GS-2	GS-3	Class I
NEG_q12	2-C-Methyl-D-Erythrono-1,4-Lactone	1.21261e+07	1.25476e+07	1.19408e+07	7.82287e+06	7.40539e+06	7.7615e+06	7.33483e+06	8.70827e+06	8.0703e+06	1.65889e+07	1.57333e+07	1.64745e+07	Others
NEG_q128	Fructo-Oligosaccharide Dp8 / Gf7	3709.36	2715.66	4991.98	2125.5	911.496	2694.99	706.991	1334.67	3088.02	3470.02	0.000518683	1424.08	Others
NEG_q14	2-Dimethylaminoethylphosphonic Acid	0.000518683	1035.28	3420.13	6461.2	3782.21	3019.54	0.000518683	926.387	1802.16	0.000518683	0.000518683	0.000518683	Others
NEG_q149	Heptanal Oxime	4.05987e+06	3.38015e+06	3.71798e+06	1.36763e+07	1.48392e+07	1.24366e+07	1.21581e+07	1.41064e+07	1.33973e+07	2.04635e+06	1.85845e+06	1.93148e+06	Others
NEG_q165	(+)-Isopinocampheol	12671.3	13766.3	15246.7	0.000518683	0.000518683	0.000518683	0.000518683	1150.35	0.000518683	0.000518683	0.000518683	0.000518683	Others
NEG_q201	Mannitol	479336	510562	478868	164904	161106	158553	193317	183846	144327	366236	376786	340727	Others
NEG_q203	Methacycline	25078.2	42279.3	22714.7	10063.4	6493.48	5828.96	11745.4	9564.93	5554.6	36926.4	58116	42435.4	Others
NEG_q207	Methyl Isoferulate	725796	985875	950096	325184	390785	252584	508754	544733	397004	1.08349e+06	1.61433e+06	870821	Others
NEG_q210	Methyl Propyl Disulfide	627918	772399	692842	3.89984e+06	3.55764e+06	3.86179e+06	3.92675e+06	3.67363e+06	3.9809e+06	295931	404120	354781	Others
NEG_q236	Oxytetracycline	73501.9	66778.3	86620.3	4496.53	2663.72	2772.1	3456.98	1342.18	1342.16	262426	247345	197503	Others
NEG_q240	Papain	693161	690275	644913	616336	553675	512178	235069	224257	245140	184739	186728	228041	Others
NEG_q243	Pheophorbide A	4.11402e+06	3.44128e+06	3.76378e+06	0.000518683	0.000518683	0.000518683	0.000518683	0.000518683	0.000518683	1.61603e+06	1.73781e+06	1.75867e+06	Others
NEG_q271	Shikonofuran A	0.000518683	1333.19	626.599	1053.31	0.000518683	2589.99	638.811	0.000518683	1201.64	1399.56	0.000518683	1263.51	Others
NEG_q280	Sulfate	4.51834e+06	4.50714e+06	4.07454e+06	2.96144e+06	2.45451e+06	1.92807e+06	6.74334e+06	6.39775e+06	6.87091e+06	6.09429e+06	6.29487e+06	6.16358e+06	Others
NEG_q71	Chlortetracycline	41873.3	109931	67180.9	99152.1	73549.9	76683.6	110653	115515	95372.4	46696	47521.2	20729.3	Others
NEG_q72	Cinnamyl Acetate	4.49287e+06	4.79114e+06	4.47351e+06	3.80918e+06	3.84928e+06	4.17e+06	1.96679e+06	2.05597e+06	2.27396e+06	5.33414e+06	5.41964e+06	5.09846e+06	Others
NEG_q92	Dibenzyl Disulfide	824200	813593	869208	904535	0.000518683	0.000518683	467129	528986	513178	0.000518683	2.08356e+06	0.000518683	Others
NEG_t107	2'-O-Methylcytidine	1420.72	1240.78	1417.36	1744.47	1668.47	1625.57	2240.7	2189.29	2245.16	1625.27	1619.52	1674.86	Others
NEG_t120	NCGC00380816-01_C11H20O7_	3242.78	3057.81	3331.99	3546.58	3468.86	3178.45	2521.09	2542.29	2615.94	2649.61	2833.57	2777.17	Others
NEG_t125	34a-Deoxy-rifamycin W	237.574	212.092	246.797	431.332	436.051	415.999	836.768	762.547	814.56	231.388	206.425	273.646	Others
NEG_t126	pinolidoxin	3738.49	3680.52	3736.5	1760.48	1996.66	2156	1464.13	1539.83	1479.54	6515.61	6109.07	6216.9	Others
NEG_t127	4'-O-Glucosyl-5-O-methylvisamminol	498.868	479.34	419.137	1994.7	1989.07	2029.06	2819.68	2647.45	2648	636.633	647.505	631.382	Others
NEG_t130	Pimaricin	2803.84	2682.97	2607.88	18017.7	17779.6	17912	13480.3	13227.4	13410.9	3391.07	3386.73	3157.62	Others
NEG_t139	austadiol	210.836	221.729	231.388	1176.59	1223.43	1263.78	726.675	718.695	728.313	38.3375	38.9311	35.3835	Others
NEG_t1	3-Methylbutyl 6-O-(alpha-L-arabinopyranosyl)-beta-D-glucopyranoside	249017	249941	252132	9454.07	9901.52	10134.9	9579.21	9514.68	9445.06	359843	384969	350429	Others
NEG_t13	NCGC00381276-01_C22H34O14_Hexitol, 2,6-anhydro-, 5-[4-(beta-D-glucopyranosyloxy)-2-methylenebutanoate] 1-(4-hydroxy-2-methylenebutanoate)	3063.63	3061.03	3071.55	1288.83	1375.28	1385.23	1936.3	1974.02	1953.59	1537.29	1577.61	1463.44	Others
NEG_t147	bryotoxin A	9531.35	10150.9	9848.9	62760.5	65090.7	64996.9	58032.4	57920.8	57463.9	5689.77	5925.26	5816.18	Others
NEG_t152	THF-L-glutamate	813.842	893.455	864.929	3406.47	3656.62	3590.88	7453.93	7384.56	7309.85	1279.16	1379.92	1283.79	Others
NEG_t23	IVERMECTIN	10104.7	10693.5	10399.7	8075.81	8239.68	7934.93	5275.59	5397.13	5191.27	17496.7	17062.1	16940.6	Others
NEG_t32	(2S,3R,4S,5S,6R)-2-[(2R,3R,4S,5S,6R)-4,5-dihydroxy-6-(hydroxymethyl)-2-(3-hydroxy-6-methylheptoxy)oxan-3-yl]oxy-6-(hydroxymethyl)oxane-3,4,5-triol	12836.4	13318.9	13039	1818.61	1652.27	1724.84	3810.76	3558.78	3574.54	35898.6	35708.9	34679.6	Others
NEG_t35	Furostane base -2H + 1O, O-Hex, O-Pen-dHex	27096.2	27546.5	25697.3	8879.58	8811.54	9035.64	8385.43	8527.94	8283.99	64603.2	60068.1	61855.5	Others
NEG_t4	1,2-O-Dilinoleoyl-3-O-beta-D-galactopyranosylracglycerol	1.40268e+06	934325	920245	994708	1.78741e+06	1.67083e+06	609012	1.99148e+06	1.97273e+06	1.53409e+06	702761	1.81104e+06	Others
NEG_t41	Avermectin B1b	5768.96	5960.72	5647.16	3254.24	3274.74	3255.44	3469.71	3673.43	3495.3	10219.2	10048	9941.57	Others
NEG_t45	dihydroalbocycline	662.463	624.039	597.192	92.6769	87.7053	96.9094	70.0462	57.9076	50.3585	507.598	491.888	578.824	Others
NEG_t59	Arenicolide A	25287.2	31697.5	33806.3	18401.1	16563.9	14086.5	18594.9	14951.8	16151.2	30344.4	31560.4	33910	Others
NEG_t65	5-[5-[5-(3,5-dihydroxydecanoyloxy)-3-hydroxydecanoyl]oxy-3-hydroxydecanoyl]oxy-3-hydroxydecanoic acid	22326.9	20811.2	20570.1	10156.5	9571.26	8890.85	12804	11456.6	11312.7	20701.3	23418	18597.8	Others
NEG_t72	Tetradecylsulfate	23313	23812.9	25100.1	7243.01	7103.73	7200.34	7260.57	6912.75	6641.25	13117.7	13445.6	12880.6	Others
NEG_t75	3,5-Dihydroxy-2,6,6,10,14-pentamethyl-11,13-dioxatetracyclo[8.8.0.02,7.012,17]octadec-12(17)-en-16-one	450.824	462.411	420.14	186.761	181.713	175.713	167.058	173.76	168.849	281.845	290.891	280.538	Others
NEG_t86	Kalkitoxin	5210.64	4636.5	4261.27	3187.4	2914.33	2792.76	2965.42	2866.67	2752.22	3241.8	2908.26	3614.11	Others
NEG_t87	Narbomycin	1281.3	1238.85	1210.47	269.417	263.704	291.908	135.869	154.699	143.237	2117.55	2153.15	2092.43	Others
NEG_t8	NCGC00384905-01_C24H40O12_(2R,3E)-4-[(1S,6R)-1-Hydroxy-2,2,6-trimethyl-4-oxocyclohexyl]-3-buten-2-yl 6-O-beta-D-xylopyranosyl-beta-D-glucopyranoside	749.116	829.621	759.339	577.214	567.108	591.383	336.758	351.98	364.839	1399.9	1421.56	1472.25	Others
NEG_t91	Baeocystin	1454.46	1540.28	1518.88	7.462	9.6566	5.77293	30.8326	18.4186	25.9955	286.664	263.92	252.703	Others
NEG_t92	NCGC00347813-02_C19H22N2O9_Uridine, 3'-(2,4-dimethoxy-6-methylbenzoate)	1244.38	1256.78	1221.47	40.1762	41.6778	65.054	86.9673	105.915	107.407	0.507006	1.65633	2.25191	Others
NEG_t94	Satratoxin F	2106.2	2070.87	2104.2	2434.41	2527.56	2588.01	2695.54	2680.16	2639.12	1166.26	1155.59	1072.57	Others
NEG_t96	Crenulatin	8227.97	8585.59	8607.9	2690.76	2739.9	2935.66	2552.05	2519.56	2481.77	17340.2	17294.5	16055.7	Others
POS_q106	Histamine	564284	522622	582710	100451	32244	56241.8	0.000518683	0.000518683	30972.5	69643.8	43171.2	167488	Others
POS_q107	Histamine (Phosphate)	340663	297566	332573	38760.2	61373.5	73852.4	23920.4	2857.43	8309.99	39893.6	0.000518683	22111.6	Others
POS_q115	Indole-3-Methanamine	10096.6	11865.6	0.000518683	16566.5	12446.4	19078.2	83154.1	23629.6	11888	10297.8	14582.7	0.000518683	Others
POS_q12	2,6-Dimethoxybenzaldehyde	0.000518683	0.000518683	0.000518683	7692.59	6211.31	10014.6	10387.9	40765.1	19162.6	2687.11	0.000518683	0.000518683	Others
POS_q148	Lusianthridin	1.33905e+06	1.2577e+06	1.40635e+06	2.23085e+06	2.11332e+06	1.8957e+06	1.81455e+06	1.72257e+06	2.01235e+06	1.10769e+06	1.29304e+06	1.14293e+06	Others
POS_q158	N1-Methyl-4-Pyridone-3-Carboxamide	27821.3	1005.46	21943.8	4522.01	3090.83	1333.18	0.000518683	1775.71	6688.48	15487.9	15919.7	11782.6	Others
POS_q17	2-Phenylethylamine (Hydrochloride)	28113.9	25423.9	25099.5	0.000518683	0.000518683	1340.08	1852.16	0.000518683	0.000518683	0.000518683	0.000518683	0.000518683	Others
POS_q196	Trimethylamine N-Oxide (Dihydrate)	4358.43	8762.29	2107.38	8013.89	1668.67	4482.73	5340.43	2898.31	8244.74	0.000518683	6014.54	0.000518683	Others
POS_q2	1,4-Diaminobutane (Dihydrochloride)	33774.7	20855.5	37746.2	28803.4	0.000518683	0.000518683	56602.7	60728.7	77769.3	0.000518683	0.000518683	0.000518683	Others
POS_q46	Anethole Trithione	905.019	3240.85	0.000518683	9273.16	4961.15	939.786	0.000518683	4608.6	10802.7	1879.63	2951.06	0.000518683	Others
POS_q51	Benzamidine (Hydrochloride)	20762	73166.6	47013.6	21153.4	25816.7	17662.6	722205	759507	641479	101863	224020	129795	Others
POS_q71	Deethylatrazine	2.43778e+06	3.19507e+06	3.77598e+06	2.59715e+06	3.91675e+06	3.9748e+06	5.77828e+06	5.9556e+06	5.55856e+06	1.39068e+06	1.48272e+06	1.63247e+06	Others
POS_q77	Diphenyl Disulfide	5145.75	25884	0.000518683	20295.8	22296.7	2011	8539.73	9953.65	0.000518683	3001.24	3076.8	12570.5	Others
POS_q80	Dl-Methionine Methylsulfonium Chloride	0.000518683	14284.4	9377.63	0.000518683	1129.94	2972.1	377912	317280	328227	5194.1	0.000518683	10911.8	Others
POS_q92	Erythronolide B	3857.36	5357.46	2361.93	15157.4	13387	1683.51	5257.31	0.000518683	25127.8	8047.46	0.000518683	0.000518683	Others
POS_t100	Kedarcidin chromophore	631.633	654.466	674.515	72510.6	70736	70660.1	70862.1	70838.2	73821.8	1469.1	1556.98	1554.28	Others
POS_t104	Macrocin	87727.5	86585.5	88090	2704.7	2719.5	2740.72	1982.32	1897.27	2012.4	120178	113343	117753	Others
POS_t105	albocycline	1270.89	1259.16	1320.03	67.5539	81.8382	84.3692	27.7384	43.3966	26.2711	1116.1	1067.54	1088.18	Others
POS_t115	Proline-betaxanthin	454.498	505.694	512.65	767.796	748.684	730.258	598.785	580.029	585.558	840.049	765.536	839.345	Others
POS_t119	haploside D	3243.03	3038.89	2885	5639.78	5725.17	5582.16	13030.4	12932.9	13190.4	2046.02	1910.97	1968.78	Others
POS_t16	7-Hydroxymethotrexat	173.394	194.098	138.913	1323.11	1349.54	1320.8	1582.62	1574.46	1589.54	149.18	152.115	167.974	Others
POS_t21	NCGC00380599-01_C22H24O8_Benzoic acid, 3,6-dihydroxy-4-methoxy-2-methyl-, (6R,7R)-5,6,7,8-tetrahydro-7-hydroxy-7-methyl-8-oxo-3-[(1E)-1-propen-1-yl]-1H-2-benzopyran-6-yl ester	115.076	145.747	132.179	823.679	780.174	785.417	712.9	756.321	714.355	129.696	120.771	88.8222	Others
POS_t23	fuzhuanin B	2302.93	2163.21	2243.56	2765.17	2880.2	2707.48	4504.22	4345.24	4243.42	329.598	296.848	324.309	Others
POS_t38	Benzeneethanol, 4-octyl	957.523	977.231	987.422	264.194	239.931	244.777	234.775	274.45	280.629	1299.07	1269.15	1294.35	Others
POS_t45	Pikromycin	3028.46	2980.53	2898.9	4318.72	4488.91	4810.68	239.104	254.812	240.958	3199.69	3258.86	3023.06	Others
POS_t49	Heptadecanoyl Ethanolamide	1873.35	1844.35	1839.76	1821.69	1607.26	1506.32	1568.01	1546.79	1569.49	1270.68	1459.7	1291.27	Others
POS_t56	Dehydrophytosphingosine (not validated, isomer of 1677)	234.568	216.239	176.15	356.454	388.884	392.531	178.42	174.429	187.153	597.045	675.724	512.549	Others
POS_t63	Dehydrophytosphingosine (not validated) - 2H	2211.66	1908.84	1936.1	3353.2	3495	3499.18	2469.55	2516.69	2516.05	3501.18	3587.69	3509.68	Others
POS_t66	NCGC00347808-02_C18H22O6_(5E,11E)-7,8,14,16-Tetrahydroxy-3-methyl-3,4,7,8,9,10-hexahydro-1H-2-benzoxacyclotetradecin-1-one	1620.52	1542.92	1588.33	2585.43	2516.7	2482.8	1137.59	1081.21	1192.23	1089.05	1054.88	1053.13	Others
POS_t73	Miraxanthine III	490.508	507.539	464.584	1526.87	1604.34	1543.05	975.339	1000.81	972.311	658.922	613.25	667.399	Others
POS_t74	3'-N-Debenzoyltaxol	69.2676	82.3445	62.5851	2016.09	2063.4	2020.35	1884.64	1858.96	1858.89	11.7626	10.145	8.86989	Others
POS_t77	Aclacinomycin Y	9601.92	9619.55	9733.89	47844.5	47874.6	48145.2	38115.9	37195.8	37383.1	4476.32	4325.86	4583.07	Others
POS_t79	100-1	633.148	638.29	651.054	1304.25	1296.13	1364.61	1624.85	1625.75	1671.35	510.348	454.194	505.759	Others
POS_t81	Validamycin B	1641.38	1668.78	1649.62	1563.57	1565.77	1596.15	1535.2	1484.71	1426.5	1546.89	1514.02	1645.48	Others
POS_t88	6'-O-Glucosylaucubin	94.404	91.2128	106.153	400.89	394.324	434.02	349.192	381.115	309.902	135.012	128.251	125.991	Others
POS_t91	27-O-Demethyl-25-O-desacetylrifamycin SV	33.5673	41.1056	39.2192	208.695	217.979	188.892	579.195	568.071	577.889	36.5922	29.2616	20.8307	Others
POS_t95	(3E)-3-benzylidene-4-methyl-1H-1,4-benzodiazepine-2,5-dione	38.0864	26.6057	39.6317	509.241	542.036	531.664	339.632	331.944	357.655	22.802	13.8607	16.8353	Others
NEG_q11	2,6-Dihydroxybenzoic Acid	636954	627859	644856	71207.8	83248.4	62006.8	49789.3	48829.8	60382.4	966388	918534	997401	Polyphenols
NEG_q119	Ellagic Acid	110334	107433	102242	33992.2	34656.2	28916.5	40862.7	45059.1	44138.7	25333.1	17273.2	27230.1	Polyphenols
NEG_q132	Gallic Acid	776194	749219	736605	0.000518683	0.000518683	0.000518683	0.000518683	0.000518683	0.000518683	68077.8	79854.4	70803	Polyphenols
NEG_q133	Gallic Acid (Hydrate)	591208	432242	513303	0.000518683	0.000518683	0.000518683	0.000518683	0.000518683	0.000518683	56222.6	61998.7	58961	Polyphenols
NEG_q143	Glucosyringic Acid	657142	560455	564358	988190	1.26539e+06	963640	0.000518683	513176	456030	268838	343955	297480	Polyphenols
NEG_q205	Methyl 4-Hydroxyphenylacetate	1.64173e+06	1.85809e+06	1.68871e+06	1.53107e+06	1.44667e+06	1.41786e+06	3.19093e+06	3.04734e+06	3.20167e+06	2.49859e+06	2.65275e+06	2.50287e+06	Polyphenols
NEG_q206	Methyl Gallate	1.26768e+06	1.22171e+06	1.01778e+06	0.000518683	21440.6	0.000518683	36909.5	34488.4	30104.6	62033.6	45826.7	55775.8	Polyphenols
NEG_q209	Methyl Paraben	70077.3	46504.1	65990	1978.4	0.000518683	1262.86	2439.02	0.000518683	3732.4	0.000518683	0.000518683	0.000518683	Polyphenols
NEG_q213	Moracin M	0.000518683	0.000518683	0.000518683	124079	162328	192888	290787	339789	246169	0.000518683	0.000518683	0.000518683	Polyphenols
NEG_q232	Olivetol	1.06405e+06	1.19947e+06	1.75139e+06	540539	599425	507098	842166	780132	796164	1.65612e+06	2.09578e+06	1.8907e+06	Polyphenols
NEG_q237	Pallidol	2275.87	0.000518683	0.000518683	2689.1	0.000518683	1564.06	751.194	2764.81	1539.07	0.000518683	0.000518683	0.000518683	Polyphenols
NEG_q241	P-Cresyl Sulfate (Potassium)	8784.33	6861.84	5010.05	0.000518683	3056.94	2470.01	5690.74	1881.79	3117.39	14060.8	8075.24	13978.9	Polyphenols
NEG_q245	Phlorizin Dihydrate	395713	388307	408370	0.000518683	0.000518683	0.000518683	0.000518683	0.000518683	0.000518683	134010	140609	138217	Polyphenols
NEG_q250	Piceatannol 3'-O-Glucoside	53739.7	33897.4	52706.2	337971	327936	372310	84320.9	75747.5	66872.9	74343.5	30532.7	52362.6	Polyphenols
NEG_q256	Prunasin	12912.8	9538.12	13046.6	0.000518683	0.000518683	0.000518683	0.000518683	1078.84	0.000518683	42978.5	53826.5	60927.6	Polyphenols
NEG_q261	Raspberry Ketone	298163	305901	338342	215349	178207	161457	247004	213413	229991	445787	434941	570857	Polyphenols
NEG_q306	α-Arbutin	6396.28	5702.22	6142.53	3490.77	3793.18	3909.61	801.385	1602.25	1819.29	3530.53	5946.06	5261.62	Polyphenols
NEG_q31	4-Hydroxyacetophenone	78471.4	79291	64956.1	15784.6	7836.64	22076.5	8452.57	37149.8	28297.5	125062	146651	129974	Polyphenols
NEG_q32	4-Hydroxybenzyl Cyanide	413891	401331	492895	54689.2	0.000518683	46040.5	0.000518683	0.000518683	0.000518683	541966	593496	569138	Polyphenols
NEG_q55	Arbutin	7531.92	7345.81	6473.43	2594.9	4377.11	3484.99	2197.62	1873.02	1396.2	6148	5614.56	5343	Polyphenols
NEG_q7	2,3,5,4'-Tetrahydroxystilbene 2-O-β-D-Glucoside	12835.8	37733.1	36523.9	210659	226371	235728	59966	53987.4	34272.4	52242.6	55061.9	52189.7	Polyphenols
NEG_q91	Diacetoxy-6-Gingerdiol	383481	434215	383405	111612	85724.1	292658	69147.4	0.000518683	69021.3	219453	240745	272254	Polyphenols
NEG_q9	2,4-Dihydroxybenzoic Acid	863269	850444	904640	75208.2	103138	93449.2	66367.6	61997.5	80803.7	1.22723e+06	1.22806e+06	1.32815e+06	Polyphenols
NEG_t10	Antiarol rutinoside	0.952804	6.34198	8.93134	2773.22	2729.58	2644.41	2077.95	1994.54	2027.09	0.000518683	0.000518683	0.000518683	Polyphenols
NEG_t115	Grevilloside L	624.088	602.05	633.163	27.1354	18.9188	4.56851	4.44972	0.000518683	6.1347	0.000518683	0.000518683	0.000518683	Polyphenols
NEG_t121	cis-1,2-Dihydronaphthalene-1,2-diol	814.503	891.757	852.726	1363.9	1387.97	1545.83	1851.16	1789.65	1818.19	2576.63	2538.27	2424.83	Polyphenols
NEG_t124	methyl 4-O-galloylchlorogenate	23427.3	22985.6	22800	2465.68	2505.83	2498.54	4175.25	4313.96	4204.85	109868	105352	103116	Polyphenols
NEG_t128	6-O-apiosyl-5-O-Methylvisammioside	80.2289	78.7314	59.1701	231.725	198.902	167.136	162.773	155.719	154.491	3.72954	3.7261	1.31455	Polyphenols
NEG_t140	Cassiaside B2	554.376	600.714	570.763	2444.48	2608.23	2487.74	2318.62	2213.04	2208.39	14.3626	6.22216	5.25514	Polyphenols
NEG_t69	Beta-Zearalanol	6825.08	7265.85	7128.41	4624.63	4772.33	4830.44	6084.64	6224.57	6248.26	19161.3	18572.3	17896	Polyphenols
NEG_t90	6-O-Acetylarbutin	799.902	830.793	822.152	1645.46	1674.71	1633.74	789.557	800.922	745.63	915.035	867.011	850.25	Polyphenols
POS_q199	Tyramine	212055	204756	205793	0.000518683	0.000518683	0.000518683	0.000518683	0.000518683	0.000518683	164829	124350	146297	Polyphenols
POS_q200	Tyramine (Hydrochloride)	40608.5	72271.4	67553.2	0.000518683	0.000518683	0.000518683	0.000518683	0.000518683	0.000518683	53621.6	54059.9	47370.4	Polyphenols
POS_q75	Dimethyl Biphenyl-4,4'-Dicarboxylate	1879.45	645.384	1080.44	12347.5	11725.3	0.000518683	2541.48	3755.54	3969.5	4557.81	2819.41	528.869	Polyphenols
POS_t28	Oleoside 11-methyl ester	0.000518683	0.000518683	0.000518683	1950.24	1983.53	2071.1	2306.58	2285.75	2357.04	0.000518683	0.000518683	0.000518683	Polyphenols
NEG_q100	Dl-Isocitric Acid (Trisodium Salt)	3.33492e+08	3.17196e+08	3.45337e+08	4.70761e+08	4.43407e+08	4.51489e+08	4.17141e+08	3.97012e+08	3.99639e+08	1.82548e+08	1.92953e+08	2.09194e+08	Organic acid
NEG_q101	Dl-Tartaric Acid	332931	288730	313686	110962	83412.8	76493.4	72441.7	60970.3	37944.6	237676	286801	318814	Organic acid
NEG_q10	2,5-Furandicarboxylic Acid	12303.9	13857.5	12976.7	36472.9	44556.7	40524.9	46762.2	59293.4	52895.7	13207.2	16744.5	14742.9	Organic acid
NEG_q103	D-(+)-Malic Acid	8.38618e+07	7.93085e+07	8.93261e+07	3.40941e+07	3.49653e+07	3.42032e+07	3.88164e+07	3.84075e+07	3.75629e+07	4.19469e+07	4.25341e+07	4.39812e+07	Organic acid
NEG_q111	D-(+)-Phenyllactic Acid	1.31094e+06	1.42499e+06	1.45205e+06	69771.8	71183.2	0.000518683	102596	126352	0.000518683	978975	965859	1.00317e+06	Organic acid
NEG_q112	D-(-)-Quinic Acid	3.72435e+07	3.31445e+07	3.31358e+07	4.97137e+07	4.92584e+07	4.56993e+07	4.50331e+07	4.29714e+07	4.50079e+07	2.20752e+07	2.13209e+07	1.9516e+07	Organic acid
NEG_q116	D(-)-Tartaric Acid	72948.3	91902.4	61825.3	35385	16530.2	23788.5	0.000518683	10671.4	21574.2	82141	62909.4	67214.9	Organic acid
NEG_q124	Ethyl Caffeate	0.000518683	0.000518683	828.733	0.000518683	0.000518683	0.000518683	0.000518683	0.000518683	0.000518683	827.791	828.281	0.000518683	Organic acid
NEG_q129	(-)-Fucose	304547	254468	415556	184848	174660	214334	218320	162966	170025	452155	517085	407409	Organic acid
NEG_q144	Glycolic Acid	206593	230430	196152	88364.9	90576.8	107138	119249	102356	118126	235877	278261	194657	Organic acid
NEG_q147	H-2-Nal-Oh	12827.4	13516.3	6695.17	18425.8	12776.1	8506.16	43188.7	42068.5	54830.5	161995	166105	145660	Organic acid
NEG_q15	2-Furoic Acid	0.000518683	0.000518683	0.000518683	141546	120083	115254	80821.1	75987.6	67322.8	4987	0.000518683	0.000518683	Organic acid
NEG_q153	(-)-Hydroxycitric Acid Lactone	62420.4	0.000518683	73377.6	898495	797103	742036	769932	883890	846156	0.000518683	52386.6	37372.5	Organic acid
NEG_q155	I-Inositol	391638	362214	444486	681140	700623	665306	580215	609963	584868	0.000518683	674522	650788	Organic acid
NEG_q159	Isethionic Acid	34870.8	35126.8	23686.2	21151	13639.8	6167.27	9700.54	6504.42	14484	19367	17635.2	32926.9	Organic acid
NEG_q160	Isethionic Acid Sodium Salt	77000.7	56732.7	80999.5	63732.9	0.000518683	14306.7	10883.4	18880.9	53960.6	25960.8	58430.3	18541.8	Organic acid
NEG_q16	2-Hydroxymethyl Benzoic Acid	0.000518683	0.000518683	41853.2	0.000518683	0.000518683	0.000518683	0.000518683	0.000518683	0.000518683	87956.7	74974.3	70177.4	Organic acid
NEG_q197	Malic Acid	1.87714e+08	1.88352e+08	1.85917e+08	7.11932e+07	6.9639e+07	7.02375e+07	7.97978e+07	7.78833e+07	7.89825e+07	9.27616e+07	8.98072e+07	9.34135e+07	Organic acid
NEG_q198	Malonic Acid	2.85845e+07	2.88036e+07	2.91165e+07	6.09469e+06	5.9524e+06	5.60573e+06	7.522e+06	7.44519e+06	7.50182e+06	6.37565e+07	6.36879e+07	6.55563e+07	Organic acid
NEG_q202	Meglutol	1.00215e+07	9.91166e+06	9.5676e+06	1.00677e+06	1.05756e+06	1.01528e+06	2.87409e+06	2.83414e+06	2.8228e+06	8.93285e+06	8.76347e+06	8.84236e+06	Organic acid
NEG_q208	Methylmalonic Acid	4.25178e+06	4.0949e+06	4.20763e+06	2.87728e+06	2.84011e+06	2.76573e+06	3.47988e+06	3.48379e+06	3.46697e+06	5.00061e+06	5.03594e+06	5.07696e+06	Organic acid
NEG_q2	12,13-Dihome	188052	213263	191083	49689.7	60272.5	24317.6	148299	131760	138599	111442	126030	70095	Organic acid
NEG_q22	3,4-Dicaffeoylquinic Acid	0.000518683	0.000518683	0.000518683	183922	202240	206276	335658	296030	285149	0.000518683	0.000518683	0.000518683	Organic acid
NEG_q228	Octadecanedioic Acid	50013.4	38375.7	35969.7	9104.46	8270.04	7055.97	740.201	2919.26	7221.4	11220.4	8167.73	9223.05	Organic acid
NEG_q24	3-Butylidenephthalide	40784	50378.2	42202.5	2083.32	0.000518683	9542.03	40067.5	8203.08	15063.9	14385.7	22752.4	30448.7	Organic acid
NEG_q247	Phosphonoacetic Acid	42516.1	17259.6	28486	28200.2	27907.9	27054.3	32520.2	16515.2	20899.2	7082.92	1489.97	3680.98	Organic acid
NEG_q248	Phthalic Acid Mono-2-Ethylhexyl Ester	7429.89	3105.36	6057.32	0.000518683	0.000518683	0.000518683	0.000518683	559.096	0.000518683	5399.63	5636.01	2116.9	Organic acid
NEG_q252	Pimelic Acid	159401	130048	156292	78088.4	71621.5	67726.7	98534.7	103777	113050	163145	137092	141898	Organic acid
NEG_q259	Pyrrole-2-Carboxylic Acid	0.000518683	0.000518683	0.000518683	32597.6	37580.4	37998	51781.8	55929.1	48552.8	0.000518683	0.000518683	0.000518683	Organic acid
NEG_q26	3-Hydroxyisobutyric Acid	13437.1	17077.2	23739.8	19679.5	17604.6	20799.6	24778.7	42377.3	37121.3	43744.7	36800.4	40031.1	Organic acid
NEG_q270	Shikimic Acid	176124	225860	190297	39411.3	65499	42567.7	57637.2	36559	31948.1	289589	321656	318636	Organic acid
NEG_q272	(S)-Malic Acid	1.55502e+08	1.56047e+08	1.644e+08	6.14235e+07	6.00307e+07	6.08553e+07	7.01425e+07	6.96269e+07	6.74313e+07	7.93285e+07	7.31604e+07	7.73836e+07	Organic acid
NEG_q277	Succinic Acid	4.21362e+06	4.06144e+06	4.11905e+06	2.89545e+06	2.8358e+06	2.75961e+06	3.43916e+06	3.33604e+06	3.40943e+06	4.86246e+06	4.93419e+06	4.93838e+06	Organic acid
NEG_q28	4-Acetamidobutanoic Acid	442460	434886	416680	905479	894325	890028	662916	683410	694549	195869	205735	197875	Organic acid
NEG_q287	Tramiprosate	7856.4	3308.15	3040.18	5362.81	0.000518683	0.000518683	0.000518683	7387.77	5077.39	4855.44	5100.9	0.000518683	Organic acid
NEG_q289	Trans-Aconitic Acid	4.31134e+06	4.18268e+06	3.36798e+06	3.3113e+06	3.46387e+06	3.20367e+06	3.23657e+06	3.35921e+06	3.19585e+06	644513	575769	625267	Organic acid
NEG_q291	Traumatic Acid	1.04916e+06	1.05402e+06	999152	147686	93980.4	112603	135290	169154	144074	1.81813e+06	1.73504e+06	1.76736e+06	Organic acid
NEG_q292	Tricarballylic Acid	166812	113306	101773	212303	141729	125374	59281.4	87787.9	68294.7	20448.3	0.000518683	17437.9	Organic acid
NEG_q29	4-Acetoxy-3,5-Dimethoxybenzoic Acid	1.03738e+07	1.04714e+07	1.07836e+07	1.00884e+07	9.87058e+06	1.00343e+07	7.8719e+06	7.7141e+06	7.27947e+06	2.41684e+07	2.26797e+07	2.34447e+07	Organic acid
NEG_q30	4-Ethyloctanoic Acid	133305	127320	134087	39148.8	0.000518683	0.000518683	0.000518683	39218.5	35490.9	84770.1	80738.4	85842.2	Organic acid
NEG_q304	(Z)-Aconitic Acid	1.11275e+07	1.04613e+07	1.10183e+07	4.79238e+06	4.75775e+06	4.82414e+06	4.41859e+06	4.45161e+06	4.28117e+06	6.12609e+06	5.30955e+06	5.48693e+06	Organic acid
NEG_q41	Abscisic Acid	214973	197043	244250	35800.2	41814.9	31633.4	33386.7	44036.9	36779.8	477630	551843	522599	Organic acid
NEG_q44	Aconitic Acid	3.9403e+06	3.91142e+06	3.22566e+06	3.11796e+06	3.05525e+06	2.9314e+06	2.60869e+06	3.09549e+06	2.94691e+06	550902	573918	572533	Organic acid
NEG_q45	Adipic Acid	48393.7	39781.9	52138.1	134550	45593	117775	31324.8	30001	30697.8	125570	112985	109453	Organic acid
NEG_q48	Allantoin	14218.6	19811.4	16909	0.000518683	0.000518683	3330.29	9747.79	13752	13236.8	15282.8	8289.7	19445.1	Organic acid
NEG_q52	Aminomalonic Acid	2.1764e+06	2.13754e+06	2.06532e+06	1.42421e+06	1.38366e+06	1.36754e+06	2.14568e+06	2.08937e+06	2.08902e+06	2.42421e+06	2.21273e+06	2.09508e+06	Organic acid
NEG_q58	Azetidine-2-Carboxylic Acid	19946.4	12232.8	18135.4	6978.03	15955	14982.5	15018.4	0.000518683	0.000518683	6239.09	15145.9	14216.1	Organic acid
NEG_q6	2-(2-Methylbenzamido)Acetic Acid	8936.17	2607.98	9803.47	0.000518683	0.000518683	0.000518683	4412.68	1936.5	1291.35	8920.58	6721.17	5755.04	Organic acid
NEG_q63	Brevifolincarboxylic Acid	1.66046e+06	1.66776e+06	1.89031e+06	162472	181728	154237	435851	367666	428052	154054	167502	177325	Organic acid
NEG_q64	Caffeic Acid	97065.9	71163.4	94470.7	83803.7	74410.8	96253.6	71199.7	50039.5	61305.5	128924	137437	102272	Organic acid
NEG_q73	Cinnamylideneacetic Acid	909.02	0.000518683	1465.84	1484.72	1487.87	2860.18	0.000518683	4505.96	0.000518683	751.447	0.000518683	0.000518683	Organic acid
NEG_q81	Decanedioic Acid	49099.6	46949.5	38074.3	0.000518683	0.000518683	0.000518683	32223.4	58072.8	42192.1	23314.8	22265.6	51281.8	Organic acid
NEG_q8	2,3-Dihydroxy-4-Methoxybenzoic Acid	1.38055e+06	1.36021e+06	1.26299e+06	0.000518683	0.000518683	20058.2	43377.8	42626.7	40404.9	57647.7	50205.6	55471.4	Organic acid
NEG_q96	Dl-3-Phenyllactic Acid	5.35852e+06	5.21375e+06	5.23657e+06	338599	311055	348102	426341	385718	369685	4.02116e+06	3.82256e+06	4.05504e+06	Organic acid
NEG_t109	Tartronate semialdehyde	2778.65	2628.14	2889.89	2346.94	2286.88	2213.7	2966	3133.46	3107.33	7697.8	8260.84	8091.03	Organic acid
NEG_t137	1,4-Dihydro-1,2-dimethyl-4-oxo-3-quinolinecarboxylic acid	61.311	73.7696	59.8579	20410.9	21384.6	21381.1	37811.6	36762.7	37736.3	6.60856	0.000518683	0.000518683	Organic acid
NEG_t14	Senecioic acid	2426.25	2388.85	2709.06	920.041	817.635	775.224	3028.37	3144.04	3160.89	2747.25	2876.63	2824.92	Organic acid
NEG_t7	(5E)-4-[(E)-3-(4-hydroxyphenyl)prop-2-enoyl]oxy-2-methyl-5-[2-[(2R,3R,4S,5S,6R)-3,4,5-trihydroxy-6-(hydroxymethyl)oxan-2-yl]oxyethylidene]cyclopentene-1-carboxylic acid	454.402	461.454	473.176	4156.68	4098.8	4167.43	3037.94	3245.54	3204.41	233.76	284.806	263.969	Organic acid
POS_q112	Hygric Acid	240841	271803	259352	395558	329522	286748	422123	345754	321213	232528	308035	241831	Organic acid
POS_q113	Imidazol-1-Yl-Acetic Acid	129176	33711.4	168471	87918.5	76421.2	73069.7	38283.1	70494.6	47691.1	122452	70315.5	111963	Organic acid
POS_q114	Imidazoleacetic Acid (Hydrochloride)	968232	971768	924964	749753	655199	648162	716351	541996	595686	1.02503e+06	1.17813e+06	922644	Organic acid
POS_q128	L-Azetidine-2-Carboxylic Acid	29136.8	18657.9	23747.2	31742.3	50333.1	40419.3	95216.5	25358.9	79831.8	16176.9	17177.9	0.000518683	Organic acid
POS_q153	Meaib	768161	896290	884866	754797	689857	723974	1.31805e+06	1.35549e+06	1.29845e+06	425429	438258	408445	Organic acid
POS_q174	Phosphorylcholine	8982.4	0.000518683	7087.12	21773.7	48389.1	19847.8	147338	96955.9	105928	0.000518683	1800.03	0.000518683	Organic acid
POS_q175	P-Hydroxymandelic Acid	14217.5	14511	0.000518683	21328.2	15713.5	15796.9	19300	22429.9	19876	13462.3	17006.8	8547	Organic acid
POS_q177	Pipecolic Acid	975915	972443	0.000518683	1.37463e+06	1.33039e+06	1.27296e+06	1.25124e+06	1.26924e+06	1.26244e+06	959545	1.06912e+06	974706	Organic acid
POS_q204	γ-Aminobutyric Acid	1.42879e+07	1.34076e+07	1.52145e+07	1.18732e+07	1.25653e+07	1.01992e+07	1.29815e+07	1.36297e+07	1.16818e+07	1.23714e+07	1.14037e+07	1.2927e+07	Organic acid
POS_q23	3-Hydroxyadipic Acid 3,6-Lactone	24857.8	30313.2	8661.9	56209.2	78296.9	29923.8	35560.5	31337.9	43630.4	18546.4	17225.6	12488.7	Organic acid
POS_q3	1-(4-Hydroxybenzoyl)Glucose	25304.5	50169.8	73867.2	11539.1	0.000518683	8082.27	12215.4	7087.53	8665.91	0.000518683	17746.9	0.000518683	Organic acid
POS_q44	Allysine(6-Oxo Dl-Norleucine)	62262.5	62311.4	68175.5	34970.3	37211.1	24657.2	0.000518683	23951.5	31533.3	46909.6	33125.1	35183.4	Organic acid
POS_q48	Anthranilic Acid	98833.7	189072	228355	0.000518683	0.000518683	14256	11712.5	33190.2	0.000518683	282936	313461	138916	Organic acid
POS_t13	(1R,6R)-6-Hydroxy-2-succinylcyclohexa-2,4-diene-1-carboxylate	1899.61	1916.72	1944.76	638.711	668.558	687.166	294.557	277.662	276.91	2033.23	1991.11	2146.58	Organic acid
POS_t30	Juniperic acid	44829.3	44235.5	44325.2	25193.9	25604.2	25337	14041.3	13501.2	13760.6	43579.7	41867.7	44798.2	Organic acid
POS_t3	ophiocordin	81573	80437.9	80669.3	1.59284e+06	1.58776e+06	1.57934e+06	1.76807e+06	1.73844e+06	1.76713e+06	73656.3	71245.6	75290.3	Organic acid
POS_q138	Liriodendrin	0.000518683	0.000518683	0.000518683	6019.37	30740.8	25188	8418.96	5301.12	31115.1	0.000518683	0.000518683	0.000518683	Lignans
POS_t80	Trachelogenin 4'-O-beta-gentiobioside	1637.84	1662.44	1678.01	18816.2	18690.9	18758.3	11573.9	11610.4	11240.6	993.472	949.432	1068.77	Lignans
NEG_q13	2'-Deoxyguanosine	42042.6	44040.4	43637.3	3078.03	3383.67	2313.06	5325.18	4710.54	5163.52	11814.5	12825.3	11987	Nucleotides
NEG_q157	Inosine	16714.5	17059.2	17257.4	1486.95	2228.21	694.929	2898.36	3202.52	4456.26	15393.2	16630.5	19046	Nucleotides
NEG_q161	Isocytosine	4671.58	7815.11	6274.7	14168.7	9489.39	15354.2	12928.1	17477.5	12333.8	13663.3	6929.09	7864.9	Nucleotides
NEG_q294	Udp-G Acid	13950.2	9382.21	11861.2	13188.9	2970.12	4661.41	0.000518683	9216.26	0.000518683	2834.96	0.000518683	4080.56	Nucleotides
NEG_q295	Uridine	533082	532662	528320	288693	286170	278871	175594	207544	194815	558228	572998	561894	Nucleotides
NEG_q296	Uridine 5'-Diphosphate	19535.2	11683.6	15274.3	0.000518683	0.000518683	0.000518683	0.000518683	0.000518683	0.000518683	9782.85	5366.12	12080.6	Nucleotides
NEG_q299	Uridine 5'-Monophosphate	86979.6	66196	78171.5	2.96034e+06	2.08181e+06	1.95843e+06	2.88376e+06	1.76327e+06	2.69467e+06	19375.4	16227.2	17287.3	Nucleotides
NEG_q35	5'-Deoxy-5-Fluorocytidine	10555.2	10922.5	12780.6	5349.86	3975.29	5473.27	4984.36	2299.26	0.000518683	5189.94	5919.2	9178.1	Nucleotides
NEG_q36	5'-Guanylic Acid (Disodium Salt)	21507.4	17989.7	7329.52	142235	89567.8	85610.5	159110	164721	164591	2691.31	3078.85	4385.31	Nucleotides
NEG_q37	5-Hydroxymethyluracil	41236.4	49662.5	35291.1	22221.3	27345.5	23825.6	11270.7	8055.39	14461.3	63841.4	57331.6	52662.9	Nucleotides
NEG_q42	Acanthoside B	34940.7	0.000518683	48588.3	280523	292009	267788	195160	185272	222759	0.000518683	0.000518683	0.000518683	Nucleotides
NEG_q57	Atp	0.000518683	33956.1	0.000518683	0.000518683	0.000518683	0.000518683	25477.2	0.000518683	0.000518683	0.000518683	17531.5	0.000518683	Nucleotides
NEG_q77	Cytidine 5'-Monophosphate	10348.7	17735.6	4945.66	89334.6	52243.3	74210.3	21092.1	74187.1	70507.5	3202.79	6138.6	1417.4	Nucleotides
NEG_t15	2-Hydroxyadenosine	958.311	896.726	999.95	1333.75	1300	1193.26	1337.94	1400.11	1417.6	879.066	1036.04	1017.75	Nucleotides
NEG_t44	Tunicamycin VI	3851.56	3778.2	3697.55	10570.7	10963.6	10844.9	13764.2	13991.1	13641.2	3417.81	3287.93	3384.01	Nucleotides
POS_q101	Guanosine	0.000518683	200456	226802	0.000518683	0.000518683	112986	0.000518683	0.000518683	58590.4	217415	0.000518683	195757	Nucleotides
POS_q120	Kojibiose	29201.7	55596.2	65873.5	42957.7	53225.9	20636.5	61749.4	102071	50450.3	58755	25560.8	24295.3	Nucleotides
POS_q15	2'-O-Methyladenosine	23201.2	40797.6	40611.2	4226.91	0.000518683	0.000518683	0.000518683	6667.67	0.000518683	15934.5	12613.6	0.000518683	Nucleotides
POS_q157	N1-(Alpha-D-Ribosyl)-5,6-Dimethyl-Benzimidazole	3612.45	3803.92	4577.11	0.000518683	1519.47	0.000518683	0.000518683	0.000518683	3771.73	0.000518683	0.000518683	0.000518683	Nucleotides
POS_q32	5'-Methylthioadenosine	1.24118e+06	1.25077e+06	1.18686e+06	1.63925e+06	1.54502e+06	1.58308e+06	1.77051e+06	1.52819e+06	1.53738e+06	1.54774e+06	1.69488e+06	1.65231e+06	Nucleotides
POS_q38	Adenine	870087	938090	1.00426e+06	513925	536831	454898	333822	284382	278331	846978	839557	819491	Nucleotides
POS_q40	Adenosine	26659.3	27109	0.000518683	1.00337e+06	883872	849597	784590	743558	719094	11174.1	0.000518683	17195.4	Nucleotides
POS_q41	Adenosine 2',3'-Cyclic Phosphate	0.000518683	6033	3016.98	1005.41	0.000518683	0.000518683	2010.83	0.000518683	1005.41	6033	0.000518683	2011.03	Nucleotides
POS_q42	Adenosine-2'-Monophosphate	40905.1	48495.6	44254.9	9006.92	12279	0.000518683	2381.53	0.000518683	0.000518683	14714	0.000518683	16832.5	Nucleotides
POS_q59	Citicoline (Sodium)	9767.4	0.000518683	0.000518683	7992.21	2666.46	5442.47	1777.99	2666.46	17802.1	0.000518683	1787.52	0.000518683	Nucleotides
POS_q8	1-Methyladenosine	412494	430651	448228	406828	356682	358169	346361	336022	328575	660271	697698	642182	Nucleotides
POS_q89	Dump	8031.87	15163.4	3554.99	888.812	888.821	888.835	0.000518683	0.000518683	0.000518683	24012.3	11563.1	3569.78	Nucleotides
POS_q9	1-Methylguanosine	45460.7	29910.7	40003.1	24849.1	26037.3	16241.6	26940.8	17711.1	28296.2	37302.9	47491.3	40722.3	Nucleotides
POS_q95	Flavin Adenine Dinucleotide (Disodium Salt)	4237.21	1192.73	4026.82	14743.8	8101.07	7754.97	22219.9	8952.16	7942.32	3788.62	946.915	0.000518683	Nucleotides
POS_t93	N6-(2-Hydroxyethyl)adenosine	601.017	600.08	606.652	968.869	1002.46	1048.71	687.313	699.608	696.459	519.252	474.546	547.686	Nucleotides
POS_t94	5-Hydroxymethylcytidine	25.7878	25.4496	30.2405	234.205	269.178	249.073	136.49	136.912	140.586	0.000518683	0.000518683	0.000518683	Nucleotides
NEG_t93	3-Isomangostin hydrate formate	1724.59	1712.38	1776.11	4884.57	4957.75	5104.39	6546.32	6447.84	6530.83	2077.1	1879.48	1948.86	Xanthones
POS_q116	Isogentisin	18645.2	20192.9	7228.07	18183	39480.8	24868.8	25939.1	51512.1	31856.4	12605.6	11881.5	17512	Xanthones
POS_q166	Norlichexanthone	40842	27098.8	10204.2	46063.9	44804.8	27438.1	55438.8	38529.1	58788.7	14556.2	5534.53	22229.6	Xanthones
NEG_q145	Glycylglycine	2.29236e+06	2.27779e+06	2.11243e+06	3.48235e+06	2.86784e+06	3.27347e+06	2.80404e+06	2.30064e+06	2.42477e+06	2.42388e+06	2.92962e+06	2.61577e+06	Amino acids
NEG_q148	H-D-Cis-Hyp-Oh	60668.6	56532.9	56087.2	101912	87321.4	83406	72853	86406.5	82588.5	56002.3	0.000518683	55055.8	Amino acids
NEG_q173	L-Allothreonine	2.17308e+06	2.10056e+06	2.0331e+06	1.37239e+06	1.32806e+06	1.35518e+06	2.18643e+06	2.11652e+06	2.05596e+06	2.12481e+06	2.13165e+06	2.03166e+06	Amino acids
NEG_q177	L-Ascorbic Acid	228818	209780	223603	275191	285318	328266	431655	379554	464431	188960	144848	146799	Amino acids
NEG_q178	L-Aspartic Acid	2.63828e+06	2.79997e+06	2.86929e+06	1.3855e+07	1.27828e+07	1.26731e+07	2.22645e+07	2.15604e+07	2.3028e+07	1.11054e+06	1.15119e+06	1.17466e+06	Amino acids
NEG_q181	L-Glutamic Acid	1.21577e+07	1.21198e+07	1.20141e+07	4.41527e+07	4.89427e+07	4.71808e+07	5.32697e+07	5.37016e+07	5.47686e+07	5.29968e+06	4.87191e+06	5.1961e+06	Amino acids
NEG_q182	L-Glutamic Acid (Monosodium Salt)	8.37328e+06	8.48698e+06	9.19079e+06	3.82535e+07	3.50935e+07	3.67084e+07	3.66728e+07	3.82198e+07	3.92125e+07	3.41405e+06	3.57421e+06	3.63099e+06	Amino acids
NEG_q186	L-Methionine Sulfoxide	108544	92803.6	92533.6	8707.02	16564.5	11534.9	10739.4	21306.3	17393.9	70437.7	61041.4	77734.9	Amino acids
NEG_q187	L-Ornithine (Hydrochloride)	1.69502e+07	1.78043e+07	1.72933e+07	5.41536e+07	4.7216e+07	5.12976e+07	7.97771e+07	8.18088e+07	8.03591e+07	9.51216e+06	1.02986e+07	9.69199e+06	Amino acids
NEG_q189	L-Serine	533098	540932	504274	659806	699931	632166	997193	1.02129e+06	988887	443947	446421	435912	Amino acids
NEG_q191	L-Threonine	2.03594e+06	2.17512e+06	2.17983e+06	1.45006e+06	1.43508e+06	1.33987e+06	2.18224e+06	2.26243e+06	2.1315e+06	2.38341e+06	2.28344e+06	2.13077e+06	Amino acids
NEG_q192	L-Tyrosine	184470	196168	184564	65566.7	66836.4	62196.8	2.2482e+06	2.23577e+06	2.19583e+06	284639	302783	278518	Amino acids
NEG_q216	N-Acetyl-L-Glutamic Acid	17927.2	8400.32	5172.81	4572.75	3709.65	8956.05	0.000518683	0.000518683	2925.19	6278.89	8448.57	7315.81	Amino acids
NEG_q221	N-Carbamoyl-Dl-Aspartic Acid	605040	578470	544585	291596	302456	338676	1.53897e+06	1.45312e+06	1.67021e+06	417318	404723	409783	Amino acids
NEG_q224	N-((-)-Jasmonoyl)-S-Isoleucine	224459	229530	233509	5603.54	7935.39	3659.9	5033.43	1324.15	2879.83	88054.3	119283	125235	Amino acids
NEG_q225	Nmda	784.031	2042.38	0.000518683	0.000518683	4476.66	3436.17	1243.61	3667.61	4698.97	1694.76	0.000518683	0.000518683	Amino acids
NEG_q227	O-Acetylserine	108829	124231	123747	129780	98750.3	110690	126789	111987	95022.5	99906.2	91102	97018.7	Amino acids
NEG_q25	3-(Carboxymethylamino)Propanoic Acid	1.42338e+07	1.37987e+07	1.31383e+07	5.67529e+07	5.01642e+07	5.27344e+07	6.19376e+07	5.60906e+07	6.12618e+07	5.86059e+06	5.45605e+06	5.99236e+06	Amino acids
NEG_q310	β-Aspartylaspartic Acid	45865	37454.1	45064.8	79696.7	132824	112519	186097	203473	335459	32615.3	46151.9	42789.1	Amino acids
NEG_q311	β-Cyano-L-Alanine	113804	117111	108468	323510	338402	330194	571905	487521	498561	56415.1	66275	63442.2	Amino acids
NEG_q312	γ-L-Glutamyl-L-alanine	83352.7	57113.9	85206.3	76601.4	90878.7	62438.6	49072.4	42693.9	54538.5	35290.7	43642.7	54449.2	Amino acids
NEG_q33	4-Hydroxyisoleucine	8.95104e+06	8.30416e+06	8.52763e+06	3.72506e+07	3.54586e+07	3.59102e+07	4.06259e+07	3.74371e+07	3.85761e+07	3.46997e+06	3.52185e+06	3.49657e+06	Amino acids
NEG_q56	(-)-Aspartic Acid	2.06279e+06	2.18799e+06	2.05591e+06	9.06496e+06	9.35411e+06	9.31028e+06	1.61435e+07	1.5654e+07	1.52612e+07	926198	934907	878329	Amino acids
NEG_q97	Dl-Arginine	1.18454e+06	1.06797e+06	1.11978e+06	3.50819e+06	3.11587e+06	3.48514e+06	1.10597e+07	1.01526e+07	1.08045e+07	609712	543688	710358	Amino acids
NEG_q98	Dl-Asparagine	1.56675e+07	1.60753e+07	1.65069e+07	5.01621e+07	4.74015e+07	4.36297e+07	7.86611e+07	7.46194e+07	7.04621e+07	7.95717e+06	8.05911e+06	7.57401e+06	Amino acids
NEG_t111	S-Adenosylmethionine	484.383	448.285	507.188	262.591	264.568	211.746	209.37	236.171	222.873	178.963	197.573	186.329	Amino acids
NEG_t129	[D-Asp3,E-Dhb7]-Microcystin-RR	2698.86	2959.48	2776.6	7500.07	7786.05	8063.06	8100.43	8033.43	8080.38	1367.16	1413.1	1349.13	Amino acids
NEG_t29	Moroidin-[QLLVWRH]	1028.06	1126.94	1027.31	4368.95	4610.27	4413.75	4341.13	4651.46	4293.06	825.308	751.311	874.918	Amino acids
NEG_t67	Cyclomarin A	1602.79	1597.09	1565	1538.13	1211.59	1076.26	1630.84	1022.83	912.334	1358.46	1878.58	1280.15	Amino acids
NEG_t71	Nodularin	514.743	484.388	494.178	10.5551	8.08249	8.94283	4.93481	12.4357	11.5094	17.3275	19.3959	32.7964	Amino acids
NEG_t73	gramicidin S	1082.42	1735.92	1855.87	2307.52	990.052	841.066	670.251	723.369	615.31	916.935	1047.65	820.477	Amino acids
POS_q100	Glutathione Oxidized	14505.2	24609.7	16802.1	98958.8	75090.5	65701.8	103010	103449	85106.6	0.000518683	14259.9	13225.2	Amino acids
POS_q10	1-Methyl-L-Histidine	146717	138650	198780	237935	213356	191733	232806	213509	252457	174939	175953	196094	Amino acids
POS_q102	H-Abu-Oh	287190	281858	260524	261938	259946	226494	310093	280746	285668	227805	244492	298001	Amino acids
POS_q103	H-Ala-Ala-Oh	2.11121e+06	2.30941e+06	2.40179e+06	0.000518683	216417	388635	0.000518683	0.000518683	237386	1.91356e+06	2.12157e+06	1.88281e+06	Amino acids
POS_q105	H-Hoarg-Oh	97726.2	123901	112803	343590	305101	310811	831712	1.12787e+06	1.0328e+06	68260.5	59793.8	42084.1	Amino acids
POS_q108	H-N-Me-Ala-Oh	550658	529066	542818	499083	424583	441693	448560	469512	542267	522690	462540	418519	Amino acids
POS_q110	H-Phe-Phe-Oh	0.000518683	0.000518683	5396.31	0.000518683	3193.97	0.000518683	0.000518683	0.000518683	1096.85	11905.4	4019.43	6505.01	Amino acids
POS_q117	Isoleucine	123980	154497	181849	27594.9	0.000518683	23698.9	113545	88901.9	115404	100868	73816.9	114949	Amino acids
POS_q123	L-Alanine	10549.2	6230.39	10665.7	17328.8	17848.5	20096.1	12054.5	23213.3	9495.76	8957.29	15045.8	0.000518683	Amino acids
POS_q124	L-Alloisoleucine	603151	568878	599621	55494	56301.9	38838.3	243542	290044	260200	293063	308004	278997	Amino acids
POS_q125	L-Arginine	196295	232346	196008	823946	876739	710184	3.28641e+06	3.47482e+06	3.00152e+06	64653.5	79010.6	28395.9	Amino acids
POS_q126	L-Arginine (Hydrochloride)	215001	65095.8	257602	901909	744599	821414	3.66581e+06	3.34728e+06	3.52795e+06	129468	0.000518683	117958	Amino acids
POS_q127	L-Asparagine	164651	130274	143492	781217	720674	654626	1.30786e+06	1.30453e+06	1.27903e+06	64974.1	80036.4	84729.8	Amino acids
POS_q129	L-Canavanine Sulfate	9.74738e+06	1.03586e+07	1.03281e+07	7.61281e+06	6.92829e+06	6.79305e+06	1.27726e+07	1.15649e+07	1.13475e+07	2.43786e+06	2.93519e+06	2.72066e+06	Amino acids
POS_q130	L-Glutamine	86253.2	104834	107445	109266	136683	113005	131878	129163	149743	53690.1	38192.2	53460.7	Amino acids
POS_q131	L-Histidine	299297	210654	227826	709937	583512	646413	2.7679e+06	2.44916e+06	2.67197e+06	269171	325673	282511	Amino acids
POS_q132	L-Homocitrulline	31960.9	56739.6	36714.2	24838.5	21333	29742.1	61632	28386.5	37124.6	33958.2	42453.7	0.000518683	Amino acids
POS_q133	L-Homoserine	243605	299057	265027	304849	222871	233966	393345	332289	306767	156265	124473	132455	Amino acids
POS_q134	L-Homoserine-1	84138.5	61795.2	71082	64563.8	96367	70295.4	114568	63581.4	112291	55020.8	41778.6	32760	Amino acids
POS_q139	L-Isoleucine	612425	668695	630843	48764.1	43373.5	39675.2	262203	269466	280237	327867	323621	310415	Amino acids
POS_q140	L-Leucine	0.000518683	0.000518683	0.000518683	18912.2	13711.2	24151.2	160105	118118	117167	162638	130362	166094	Amino acids
POS_q141	L-Leucyl-L-Alanine	13919.3	11386.8	6667.33	3025.26	2040.16	4625.73	4601.93	6436.09	3731	10679.9	10124.4	11543.2	Amino acids
POS_q142	L-Lysine	134987	143031	176297	194192	173406	194355	263577	219138	190288	73767	71439.5	110366	Amino acids
POS_q143	L-Lysine Hydrochloride	157736	0.000518683	0.000518683	240270	190046	236903	320562	238922	214802	77001	115152	96953.3	Amino acids
POS_q144	L-Nmma (Acetate)	22517.6	47070.7	76086.6	118368	57978.2	112094	162054	170735	81629.9	0.000518683	3102.43	2788.06	Amino acids
POS_q145	L-Phenylalanine	2.24542e+06	2.26886e+06	2.37958e+06	852518	774274	766412	9.34724e+06	9.09019e+06	8.94273e+06	3.23022e+06	3.16956e+06	3.10414e+06	Amino acids
POS_q146	L-Proline	3.28889e+06	3.32064e+06	3.82455e+06	6.722e+06	6.86781e+06	6.89321e+06	1.01605e+07	9.7618e+06	9.30539e+06	1.12857e+06	1.06774e+06	1.01439e+06	Amino acids
POS_q147	L-Tryptophan	634180	804382	674880	1.70044e+06	1.60981e+06	1.77943e+06	2.45017e+06	2.74242e+06	2.05413e+06	782156	764358	772809	Amino acids
POS_q149	L-Valine	613106	679725	608661	484646	446337	515835	1.35204e+06	1.31154e+06	1.11948e+06	442570	417133	425049	Amino acids
POS_q156	Methionine Sulfoxide	1094.77	14858.8	3575.1	0.000518683	1005.36	1910.53	5236.87	1250.15	8192.94	811.463	4480.06	6370.93	Amino acids
POS_q159	N-Acetyl-L-Histidine	16656.7	20668.9	18407.6	41530	38707.5	36957.4	20394.5	36952.2	28272	10585.2	16091.1	19692.1	Amino acids
POS_q164	Ng,Ng-Dimethylarginine Dihydrochloride	0.000518683	150033	183328	402318	340001	335977	460784	396830	391445	168965	0.000518683	172571	Amino acids
POS_q165	N-Methylsarcosine	1.12126e+06	984203	1.17731e+06	893834	914935	973714	1.14932e+06	927651	810134	986612	905940	1.04243e+06	Amino acids
POS_q167	Nsc 16590	408068	315616	413989	381464	262919	279930	376885	306034	335520	379500	326676	343781	Amino acids
POS_q187	S-Methylglutathione	0.000518683	0.000518683	0.000518683	1871.52	1098.09	2712.2	4387.83	6316.84	17046	0.000518683	0.000518683	0.000518683	Amino acids
POS_q205	γ-Glu-Phe	1218.98	0.000518683	0.000518683	673.549	1336.81	0.000518683	1870.77	4670.98	12686.6	0.000518683	1347.39	673.62	Amino acids
POS_q27	4-Hydroxyhygric Acid	38384.9	43505.4	44173.5	31270.1	58033.9	22572.2	19272.6	13231.4	31085.3	24770.7	35906.1	25610.1	Amino acids
POS_q28	4-Hydroxyphenylacetylglutamic Acid	20368.2	21145.3	18044.2	30493.7	24997.2	24683.5	10678.8	13225.6	11183.9	28991.2	27758.3	27200.8	Amino acids
POS_q4	1-Aminocyclopropane-1-Carboxylic Acid	46437	32540.4	0.000518683	62807.3	60497.9	57284.7	182524	150931	123011	34145.7	42941.3	41613.7	Amino acids
POS_q47	Anserine	13601.7	10632.4	34848.7	50637.8	42783.5	50112.9	41270.3	59190.7	31420.9	21093.3	18847.1	35619.6	Amino acids
POS_q67	D(-)-2-Aminobutyric Acid	131141	149140	142256	156251	126678	115200	169087	71625.3	117275	115221	133579	133756	Amino acids
POS_q68	D-Alanine	9188.87	8226.73	14288.8	9100.61	16259.4	9825.68	7242.42	7438.88	9760.71	6514.77	10777.6	12709.5	Amino acids
POS_q69	D-Allothreonine	33342.2	29601.7	38810.1	22476.4	54064.7	31747.7	43846	48909.7	42437.2	12275.1	11192.2	7259.31	Amino acids
POS_q78	Dl-3-Phenylalanine	3.9577e+06	3.68476e+06	3.63822e+06	1.29236e+06	1.39875e+06	1.35319e+06	1.55245e+07	1.49307e+07	1.20789e+07	4.57622e+06	4.75836e+06	4.71878e+06	Amino acids
POS_q79	Dl-Alanine	8693.98	9242.35	12525.5	25355.7	22545.1	13413.2	31231.7	24135.4	11163.2	9007.1	15278.1	11610.1	Amino acids
POS_q81	Dl-Threonine	1.18418e+06	1.2009e+06	1.011e+06	467284	417322	397193	4.66781e+06	4.52369e+06	4.20391e+06	1.62662e+06	1.39238e+06	1.66116e+06	Amino acids
POS_q82	Dl-Tryptophan	0.000518683	116502	136142	216756	287099	288709	365851	312781	311763	0.000518683	958583	78515.4	Amino acids
POS_q83	D-Ornithine (Hydrochloride)	8579.74	17919.4	31815.4	142940	75836.1	92315.1	163303	202788	183651	6556	12229.9	11393.4	Amino acids
POS_q85	D-Phenylalanine	844028	918733	902397	333750	311872	278971	3.51507e+06	3.36807e+06	3.05775e+06	1.02244e+06	1.27779e+06	1.18376e+06	Amino acids
POS_q86	D-Proline	2.65309e+06	2.77406e+06	2.99667e+06	5.89175e+06	5.23406e+06	4.97254e+06	7.19065e+06	7.43272e+06	6.84647e+06	887405	1.00926e+06	997042	Amino acids
POS_q87	D-Serine	3074.82	1660.04	25786.8	28783.4	19289.5	25095.4	39156.3	30732.7	25830.7	19060.5	8369.58	11349.4	Amino acids
POS_t14	Glutamyl-S-allylcysteine	20036.7	19684.4	19295.7	12448.3	12630.5	12560.3	9462.62	9429.33	9348.69	12121.7	11705.4	12266.1	Amino acids
POS_t26	Moroidin	63537.5	61787.1	62208.7	2083.65	1633.51	1745.45	1748.74	1663.49	1363.8	11213.6	12026.5	11056.1	Amino acids
POS_t34	Prolylproline	211.054	190.145	224.3	132.343	105.538	153.784	573.913	569.859	523.648	274.032	305.083	262.797	Amino acids
POS_t42	Viequeamide A	3786.58	3658.36	3250.8	5060.42	4773.24	4529.07	4445.81	4273.28	4533.29	2254.07	2311.24	2150.29	Amino acids
POS_t4	gamma-L-Glutamyl-S-allyl-L-cysteine	8307.09	8200.27	8088.36	13252.5	13732.5	13278.1	12621.2	12551.6	12341.6	7361.76	7109.38	7665.51	Amino acids
POS_t53	Surfactin D	15717.7	17165.3	17082.2	13795.8	10675	10798.3	14047.5	11914.5	13042.3	20839.4	24701.4	18232.9	Amino acids
POS_t90	Cyclo(Tyr-Ala)	828.553	767.854	824.7	773.915	807.664	788.054	694.411	713.403	683.327	469.129	440.74	395.39	Amino acids
NEG_q217	N-Acetylnorloline	137092	158041	0.000518683	223457	231840	248760	152739	151955	162814	34071.5	31546	30577.1	Alkaloids
NEG_q222	Neopterin	15156.8	24019	14552.9	0.000518683	0.000518683	4830.02	0.000518683	0.000518683	5713.28	13687.1	0.000518683	9429.41	Alkaloids
NEG_q226	Nudifloramide	31707.6	31230.9	33230.8	4554.61	4600.61	4129.58	10918	7222.55	7022.51	23833.7	23449.9	21643.1	Alkaloids
NEG_q235	Oxohydrastinine	217272	199441	180113	461869	476692	439755	712245	752388	722065	159119	143943	159719	Alkaloids
NEG_q298	Uridine 5′-Diphosphoglucose (Disodium Salt)	75210	60101.7	68884	409135	400505	381622	497534	471719	447568	89536.7	102855	103103	Alkaloids
NEG_q305	Zarzissine	2.56443e+06	2.67487e+06	2.63174e+06	960346	975635	888054	696275	709619	646878	2.36082e+06	2.1478e+06	2.23364e+06	Alkaloids
NEG_q65	Calystegine N1	0.000518683	9139.45	5538.87	8936.76	10037.7	4726.8	7768.24	12187.5	2408.91	0.000518683	8475.98	0.000518683	Alkaloids
NEG_q76	Cyclo(L-Leu-Trans-4-Hydroxy-L-Pro)	513585	509007	470632	462716	403142	400056	174243	186470	186543	134629	134785	144174	Alkaloids
NEG_t103	Wilfornine G	480.239	517.311	461.371	16666.3	17048.8	16958.6	11360.3	11380.3	11229.8	22.203	62.2801	23.7433	Alkaloids
NEG_t105	3-Furfuryl 2-pyrrolecarboxylate	278.415	296.149	313.983	165.517	178.749	177.917	343.183	340.005	334.215	57.0899	62.9511	56.5009	Alkaloids
NEG_t131	cotarnine	657.03	689.502	739.332	448.945	477.204	495.763	464.838	497.224	477.674	1032.38	979.444	984.719	Alkaloids
NEG_t132	11-Hydroxyrankinidine	71.1665	75.9376	81.1464	1152.09	1158.7	1175.59	1107.36	1106.43	1119.5	124.245	97.7457	140.833	Alkaloids
NEG_t133	Polycephalin C	2547.42	2790.76	2622.08	1257.47	1221.06	1194.82	413.296	485.914	431.508	1608.81	1540.91	1642.9	Alkaloids
NEG_t142	9-Hydroxycanthin-6-one	920.764	1141.69	1133.33	6.18063	5.51804	8.73117	10.8155	12.1462	11.5046	10.8694	14.5043	19.8409	Alkaloids
NEG_t16	Vincoside lactam	913.433	941.719	859.166	2050.45	2107.8	2129.03	2610.36	2641.77	2525.56	619.999	592.485	567.448	Alkaloids
NEG_t24	beta2-Tomatine	912.179	984.06	966.012	12963.2	13272.1	12700.2	12060.5	12228	11784	956.767	968.897	1014.43	Alkaloids
NEG_t39	Gentianamine	6.35972	12.4769	12.6486	299.394	311.821	315.021	560.119	552.781	550.018	46.1129	46.165	32.0817	Alkaloids
NEG_t88	Discadenine	115.719	89.62	118.922	60.38	46.5014	50.2618	89.8077	85.3926	100.716	324.763	339.795	313.387	Alkaloids
POS_q119	Knightinol	35164.8	40283	42471.7	84230.7	57274.1	75089.1	57717	50718	56737.7	35761.4	24088.2	38201	Alkaloids
POS_q154	Melamine	0.000518683	31589.3	56365.8	103766	44908.7	64486.9	45071.6	31327.6	63827.7	44532.3	60613.3	50371.4	Alkaloids
POS_q169	O-Acetylethanolamine	46847.4	86231.7	93667.3	51059.2	81693.7	60561.8	145673	133178	131656	46937.9	56342.2	29001	Alkaloids
POS_q178	Piperlongumine	174336	117689	195509	117975	116695	84834	116959	56107.9	94895.9	190251	206547	367021	Alkaloids
POS_q179	Pipermethystine	20656	15828	12258.5	28971.8	26041.9	25835.2	22437.6	22022.4	32313.6	8413.94	18269.4	15463.4	Alkaloids
POS_q180	Pterolactam	3.05365e+06	3.23851e+06	3.22249e+06	6.26698e+06	5.71992e+06	5.99234e+06	1.00991e+07	7.94038e+06	7.85334e+06	995867	1.02125e+06	993985	Alkaloids
POS_q184	Rhombifoline	0.000518683	7233.2	6246.74	1325.89	1270.13	0.000518683	2101.18	2995	1996.3	3581.1	5332.98	0.000518683	Alkaloids
POS_q192	Tombozine	226314	260029	220401	86298.2	49718.4	88285.1	99379.6	68225.9	78538.2	114955	112596	90401.2	Alkaloids
POS_q193	Trigonelline	3.30043e+06	3.58558e+06	3.50177e+06	423902	343520	369615	585762	614524	602060	5.72066e+06	5.69618e+06	5.43078e+06	Alkaloids
POS_q194	Trigonelline (Chloride)	2.18635e+06	2.32099e+06	2.27033e+06	299502	351072	304563	548953	308054	364788	4.04453e+06	4.73195e+06	3.55706e+06	Alkaloids
POS_q195	Trimethyl[3-(Methylthio)Propyl]Ammonium(1+)	129965	176413	122188	44237	21663.6	47206.4	52921.5	52024.8	48928.8	79407	90888.1	54402.5	Alkaloids
POS_q197	Trimethylvinylammonium(1+)	19969.8	35263.4	61144.8	18984.2	43719.1	23373.2	38460	28471.8	33905.7	35469.3	38971.2	60161.9	Alkaloids
POS_q198	Tropine Acetate-1	228997	285082	234647	394530	371621	339940	394978	328124	300951	241663	259039	274464	Alkaloids
POS_q201	Vasicine	0.000518683	143716	29839.6	49934.1	44706.3	87706.5	94846.4	124652	68749.6	22950.1	0.000518683	17427.2	Alkaloids
POS_q202	Vasicine (Hydrochloride)	33766.6	21920.2	22385.4	38968.8	29847	34610.7	18641	49868.5	46145.1	0.000518683	13583.1	30308	Alkaloids
POS_q203	Vasicinol	2.02449e+06	2.20788e+06	2.10706e+06	4.21523e+06	3.64863e+06	3.94354e+06	5.79238e+06	6.40254e+06	5.50115e+06	3.20098e+06	1.85553e+06	1.91078e+06	Alkaloids
POS_q22	3-Hydroxy-2-Phenyl-Propanamide	3.65098e+06	3.56822e+06	3.71355e+06	1.40083e+06	1.2963e+06	1.11221e+06	1.33541e+07	1.44261e+07	1.22094e+07	4.84369e+06	4.81263e+06	4.91232e+06	Alkaloids
POS_q31	5-Methylcytosine	3230.96	35655.9	12467.6	11683.8	6693.91	3520.1	7901.98	0.000518683	18834.7	10055	25580.1	0.000518683	Alkaloids
POS_q37	Acetylcholine (Chloride)	60489.6	28059.6	19570.6	2461.62	2160.25	13955.7	1358.1	7197.68	1080.21	5732.41	18656.5	16117.1	Alkaloids
POS_q39	Adenine (Hemisulfate)	150392	159539	188391	90270.1	42945.9	43281.3	55602.6	23786.6	49220.6	140959	131005	161876	Alkaloids
POS_q45	Anatabine	225266	160729	160999	85549.2	66838.7	70762.9	103889	56403.8	102889	27569.3	29275.9	111983	Alkaloids
POS_q60	Coclaurine-1	11681.4	1576.1	0.000518683	1327.73	0.000518683	3300.77	0.000518683	4296.62	0.000518683	0.000518683	5947.43	5836.3	Alkaloids
POS_t123	3Beta-Isodihydrocadambine 4-oxide	0.000518683	22.9243	47.4527	676.183	676.102	639.595	691.177	626.78	728.421	165.217	147.006	232.056	Alkaloids
POS_t40	Tacrolimus	4180.97	3924.95	3925.36	10246.7	10611.9	10406.6	8595.16	8164.06	8436.89	2447.23	2299.71	2483.59	Alkaloids
POS_t41	octadecadienoic acid amide	5228.78	5179.08	5256.18	4558.95	4586.5	4651.11	2909.2	2848.51	2869.06	5090.53	4862.62	5127.7	Alkaloids
POS_t43	1,2-Epoxy-1-hydroxymethylpyrrolizidine	1070.64	1086.5	1091.18	194.725	201.319	189.297	172.538	155.931	164.688	896.516	907.863	918.307	Alkaloids
POS_t71	Cropodine	2978.34	2889.02	2995.6	2248.82	2294.48	2245.49	3433.52	3369.95	3394.09	1325.91	1288.41	1338.38	Alkaloids
POS_t76	Onetine	2037.17	2035.79	2082.68	1068.04	1099.76	1079.54	753.548	730.972	724.813	412.97	349.554	423.482	Alkaloids
POS_t82	Anonamine	29399.4	29465.6	29440.4	4174.8	4142.79	4198.17	3355.28	3229.69	3232.52	32370.8	31623.1	33712	Alkaloids
POS_t87	Nicotinamide-beta-riboside	2378.28	2269.62	2278.17	785.578	779.536	794.192	573.538	599.397	573.711	1825.8	1797.73	1883.87	Alkaloids
POS_t96	Deoxypumiloside	23.8969	28.1167	31.7721	460.905	459.161	439.041	424.349	416.478	439.192	0.000518683	0.000518683	2.40768	Alkaloids
NEG_q125	Etiocholanolone	0.000518683	0.000518683	0.000518683	166079	172349	167112	111144	121259	102405	0.000518683	0.000518683	8033.95	Steroids
NEG_q229	Oleaside A	2934.68	8548.75	3454.51	3861.48	1654.83	3473.17	4505.87	2934.08	4622.83	8198.52	4187.58	3066.68	Steroids
NEG_q255	Prednisolone	4109.84	5902.6	3875.99	0.000518683	0.000518683	951.27	0.000518683	0.000518683	0.000518683	2703.36	2233.71	1762.42	Steroids
NEG_q257	Pseudobufarenogin	74933.6	82365.8	93762.9	442122	532036	382377	496667	443271	427540	49023.3	49157.6	31621	Steroids
NEG_q53	Androsin	76972.9	85665.7	85646.7	0.000518683	0.000518683	0.000518683	0.000518683	0.000518683	0.000518683	0.000518683	0.000518683	0.000518683	Steroids
NEG_t135	Trikamsteroside D	10018.3	10167.2	9686.92	6879.16	6749.28	6890.38	6173.74	5993.26	5860.08	11856.4	11721.3	11121.7	Steroids
NEG_t136	Adynerigenin beta-neritrioside	49073.1	53152.4	50768.8	3245.95	3329.33	3617.7	3183.54	3133.51	3109.08	131159	124963	126349	Steroids
NEG_t19	Glaucogenin C mono-D-thevetoside	12295.7	12736	12222.8	5126.66	5254.5	5170.63	3925.5	3815.4	3714.6	18261.5	17350.9	17424.8	Steroids
NEG_t21	Helveticoside	200.472	168.309	176.848	746.976	838.377	809.452	727.424	705.331	686.085	900.084	912.652	893.828	Steroids
NEG_t22	Polyphyllin II	7802.81	8104.26	7710.17	86504.6	89349.1	85478.8	72268.3	73063.2	71661.5	10524.5	10224.4	10395.2	Steroids
NEG_t30	NCGC00385692-01_C44H68O14_3-Hydroxyspirosta-5,25(27)-dien-1-yl 2-O-(6-deoxy-alpha-L-mannopyranosyl)-4-O-(2-hydroxy-3-methylpentanoyl)-alpha-L-arabinopyranoside	43757.5	43796.9	42505.9	3385.15	3530.53	3524.41	2939.56	3008.34	2882.97	90237.6	89956.5	88085.7	Steroids
NEG_t42	Timosaponin A3	781113	759604	750464	8493.34	8579.76	8507.81	6206.82	6010.23	6027.59	1.05633e+06	1.03149e+06	1.02969e+06	Steroids
NEG_t49	3beta-Hydroxyergosta-7,24(24(1))-dien-4alpha-carboxylate	51.9957	39.7354	28.4025	1231.94	1186.67	1218.51	863.281	889.757	847.34	3.57746	0.152705	4.40456	Steroids
NEG_t50	g-Strophanthin	55882.2	56172.2	56203.1	238.877	113.533	60.1781	98.6577	27.0846	19.3898	34276.4	37838.7	33888.7	Steroids
NEG_t60	Polypodine B	550.004	618.835	688.718	703.076	452.513	427.464	496.084	420.173	394.771	558.051	568.757	487.884	Steroids
NEG_t64	beta-Anhydrouzarigenin	6567.65	6587.4	6561.52	13161.9	13006.8	12909.3	10137.2	10066	9910.4	7944.71	8665.23	7189.35	Steroids
POS_q136	Linderene	8832.03	22598.9	13327.5	3620.08	0.000518683	1787.47	0.000518683	5639.32	0.000518683	19954.8	9850.76	17615.7	Steroids
POS_q176	Physalin D	18230.5	41273.8	31660.4	126842	91825.1	95971	78756.6	74257	44604.5	26617.1	45642.4	38832.4	Steroids
POS_t103	Thevetin B	22532.2	22159.5	22831.2	4285.9	4293.75	4040.5	4069.5	3982.62	4039.81	42550.1	42646.9	44508	Steroids
POS_t113	Clerosterol glucoside	1899.71	1951.13	1820.66	1028.63	1037.11	938.772	1047.37	1051.3	1161.95	1717.61	1671.94	1729.19	Steroids
POS_t114	Shatavarin IV	46365.6	45572.2	45189.8	2146.25	2069.37	2039.95	2117.05	2136.24	2164.08	3419.65	3103.74	3358.72	Steroids
POS_t39	Ikshusterol 3-O-glucoside	5134.36	4345.95	4819.92	4686.44	4200.52	3806.85	3444.8	3326.64	3139.26	3893.46	4344.38	3693.99	Steroids
POS_t78	Terrestrosin K	91.492	75.0922	86.8337	4346.29	4349.01	4302.14	3884.12	3634	3717.77	35.2861	35.4453	29.5333	Steroids
NEG_q102	Dl-Xylose	963660	886061	914270	291003	343177	401640	340932	334117	419699	1.07486e+06	769646	1.01701e+06	Sugars and alcohols
NEG_q104	D-(+)-Maltose Monohydrate	7.64269e+06	8.56249e+06	7.12064e+06	2.11502e+07	1.75186e+07	1.56617e+07	1.25298e+07	1.41417e+07	1.13751e+07	4.20389e+06	6.16916e+06	6.88157e+06	Sugars and alcohols
NEG_q105	D-Mannitol	445645	415988	472768	152404	171401	137071	150763	159508	143623	370823	362744	392661	Sugars and alcohols
NEG_q106	D-Mannoheptulose	40530	42840.5	43148.2	17459.1	4998.95	15081.9	12144	11802	13755.8	47963.8	55505	51246.6	Sugars and alcohols
NEG_q107	D-Mannose	2.2216e+06	2.17958e+06	1.8981e+06	2.88467e+06	1.95045e+06	2.01116e+06	1.7676e+06	1.37374e+06	1.73831e+06	3.08166e+06	2.55301e+06	2.53159e+06	Sugars and alcohols
NEG_q108	D-(+)-Melezitose	53517.8	43533.6	51184	2.2892e+06	1.91474e+06	1.96913e+06	908912	634677	825078	66032.9	74550.5	60834.6	Sugars and alcohols
NEG_q109	D-Melibiose	1.1679e+08	9.31424e+07	9.20288e+07	1.85364e+08	1.77388e+08	2.07303e+08	2.17763e+08	1.49371e+08	2.12677e+08	9.61919e+07	8.52789e+07	8.11708e+07	Sugars and alcohols
NEG_q1	1,10-Decanediol	100927	94820.3	136088	0.000518683	0.000518683	0.000518683	0.000518683	15697.1	0.000518683	223664	230141	263926	Sugars and alcohols
NEG_q113	D(+)-Raffinose (Pentahydrate)	276141	245227	288038	2.55394e+06	2.30329e+06	3.98151e+06	1.91984e+06	1.76483e+06	1.93902e+06	515462	468955	739898	Sugars and alcohols
NEG_q114	D-Sorbitol	549293	552166	547325	200729	192176	195272	183486	212163	227690	474270	454040	479913	Sugars and alcohols
NEG_q115	D-Tagatose	1.38234e+06	1.1221e+06	1.67058e+06	2.46193e+06	2.60938e+06	1.67854e+06	1.23404e+06	1.51953e+06	1.04705e+06	1.02095e+06	992264	1.26952e+06	Sugars and alcohols
NEG_q117	Dulcite	500400	529233	465036	179986	189829	195739	178490	204566	170868	427077	427535	458957	Sugars and alcohols
NEG_q130	Galactose 1-Phosphate	889095	987258	975984	1.34275e+06	1.21155e+06	1.198e+06	1.18172e+06	1.07731e+06	1.18066e+06	287411	263904	252750	Sugars and alcohols
NEG_q142	Gluconate (Sodium)	9.57885e+06	1.02037e+07	1.01647e+07	9.63968e+06	9.3695e+06	9.09239e+06	9.66016e+06	9.68208e+06	9.49735e+06	5.70324e+06	5.28808e+06	4.92704e+06	Sugars and alcohols
NEG_q158	Inulin	348751	269499	279108	3.05945e+06	3.25787e+06	3.32956e+06	2.52603e+06	2.68238e+06	2.24838e+06	670858	689187	887221	Sugars and alcohols
NEG_q163	Isomaltose	1.38204e+08	9.59963e+07	1.01339e+08	1.71481e+08	1.62105e+08	1.79282e+08	2.32987e+08	1.3162e+08	1.3996e+08	7.93359e+07	9.30788e+07	9.16338e+07	Sugars and alcohols
NEG_q174	L-Arabinitol	147530	107388	137987	30499.7	44623.2	38910.4	53909.7	50282.3	55919.9	139867	141273	140705	Sugars and alcohols
NEG_q175	L-(+)-Arabinose	284311	275332	248972	107584	129147	134352	77185	99029.5	117661	311091	263544	420156	Sugars and alcohols
NEG_q176	L(+)-Arabinose	411224	400251	420486	231710	192347	252299	212661	210964	249150	519990	503656	488984	Sugars and alcohols
NEG_q180	L-Glucose	791840	856718	1.20978e+06	427945	408579	391061	689656	602385	570810	1.31686e+06	1.49308e+06	1.48576e+06	Sugars and alcohols
NEG_q190	L-Tartaric Acid	387895	418528	404371	111898	108340	8932.07	93077.1	90997	65587	379029	395674	387103	Sugars and alcohols
NEG_q19	2-O-β-D-Glucopyranosyl-L-Ascorbic Acid	9.40661e+06	9.41657e+06	8.80349e+06	3.93718e+07	3.11973e+07	2.47938e+07	3.89265e+07	3.69842e+07	3.55347e+07	4.78283e+06	4.91127e+06	6.73649e+06	Sugars and alcohols
NEG_q196	L-Xylose	907619	928524	956599	268719	359091	386780	329153	420471	321741	984834	1.1366e+06	1.18596e+06	Sugars and alcohols
NEG_q199	Maltose	5.08283e+06	5.47025e+06	5.92313e+06	1.05559e+07	1.10555e+07	1.19817e+07	8.39013e+06	8.02353e+06	1.1534e+07	4.55644e+06	4.57474e+06	3.78073e+06	Sugars and alcohols
NEG_q200	Malvidin 3-O-Glucoside (Oenin)	36211.2	37578	19478	1884.07	0.000518683	0.000518683	0.000518683	0.000518683	0.000518683	32431.5	53654.7	57655.6	Sugars and alcohols
NEG_q223	Nigracin	0.000518683	49857.5	51131.3	468079	368034	359084	86194.3	65315	90071.1	0.000518683	89721.9	68868.7	Sugars and alcohols
NEG_q242	Perseitol	80400	75645.6	101572	0.000518683	25811.2	0.000518683	35966.1	37184.2	45490.9	136845	157685	129435	Sugars and alcohols
NEG_q263	Ribitol	110613	133178	137481	26670.1	19934.3	21582.1	41824.3	27503.4	40159.7	156627	146824	154024	Sugars and alcohols
NEG_q27	3''-Oxogentamicin A2	74643.7	100922	104033	85660.5	57553.6	67783	76851.5	92950.1	46621.7	40714.2	40355.7	45983.8	Sugars and alcohols
NEG_q275	Sodium (3S,4R,5R)-6-((Hydrogenphosphonato)Oxy)-3,4,5-Trihydroxy-2-Oxohexyl Phosphate Octahydrate	10480	44531.3	36766.1	3517.53	4405.74	0.000518683	35185.7	869.507	707.183	19919.8	24648.6	25397.3	Sugars and alcohols
NEG_q278	Sucrose	1.3565e+08	1.26306e+08	1.72353e+08	2.88559e+08	1.83452e+08	2.96879e+08	2.93134e+08	1.85165e+08	2.7532e+08	1.10404e+08	1.36349e+08	1.80361e+08	Sugars and alcohols
NEG_q293	Turanose	7.72164e+07	7.00089e+07	6.43272e+07	1.29536e+08	1.07371e+08	1.59363e+08	1.5842e+08	1.60201e+08	1.3652e+08	6.62275e+07	6.43299e+07	6.81111e+07	Sugars and alcohols
NEG_q297	Uridine 5'-Diphospho-D-Glucose	10246.3	8180.82	8530.75	27501.9	34790.7	16843.2	16206	30208.5	34678.6	7373.18	12801.1	10619.5	Sugars and alcohols
NEG_q302	(-)-Vibo-Quercitol	4.1489e+06	4.22165e+06	4.16674e+06	3.9168e+06	3.83317e+06	3.33897e+06	4.53097e+06	4.60412e+06	5.23039e+06	1.1473e+06	1.19122e+06	1.15009e+06	Sugars and alcohols
NEG_q308	α-L-Rhamnose Monohydrate	497622	527825	452341	193054	193151	181787	472941	458932	546825	700664	747009	789516	Sugars and alcohols
NEG_q4	1D-Myo-Inositol 1,4-Bisphosphate	14025.1	10479.4	13874.2	15777.8	16232.8	16522.7	17829.9	13378.1	14520.8	0.000518683	0.000518683	1902.75	Sugars and alcohols
NEG_q49	Allitol	432253	477163	457158	156200	177640	188436	164104	141553	163452	408386	395936	411349	Sugars and alcohols
NEG_q50	Alpha-D-Glucose	873571	799234	1.39141e+06	401853	450836	373617	679639	601575	568656	1.22928e+06	1.53844e+06	1.2822e+06	Sugars and alcohols
NEG_q54	Anhydrotetracycline	4203.49	5641.14	6346.57	7286.14	10009.1	7724.72	7025.82	5635.08	5388.36	2168.71	2422.82	2791.43	Sugars and alcohols
NEG_q79	D-Arabinose	389096	433663	443671	416523	410401	383624	421694	409759	382745	269556	254623	232964	Sugars and alcohols
NEG_q80	D-Arabitol	117581	125406	116723	24050.4	24850.2	20072.3	32014.5	45981.1	30256.3	136999	143526	159557	Sugars and alcohols
NEG_q82	D-Fructose	1.31007e+06	1.47748e+06	1.6654e+06	2.62619e+06	2.20816e+06	1.63775e+06	1.22108e+06	980540	1.32857e+06	1.36715e+06	1.58291e+06	1.90985e+06	Sugars and alcohols
NEG_q84	D-(+)-Fucose	0.000518683	0.000518683	0.000518683	430997	267729	227845	208200	197090	336198	0.000518683	0.000518683	0.000518683	Sugars and alcohols
NEG_q85	D-Galacturonic Acid (Hydrate)	1.20833e+06	1.17892e+06	1.32339e+06	607027	671338	581339	740949	750167	721744	1.36722e+06	1.42564e+06	1.46058e+06	Sugars and alcohols
NEG_q87	D(+)-Glucose	1.81698e+06	2.28037e+06	2.4892e+06	2.41383e+06	3.15778e+06	3.18147e+06	2.15272e+06	2.24427e+06	1.52267e+06	3.61308e+06	2.70709e+06	3.30868e+06	Sugars and alcohols
NEG_q88	D-Glucose 6-Phosphate	590831	514602	521590	1.32526e+06	1.20862e+06	1.32381e+06	1.26633e+06	1.24491e+06	1.25866e+06	90756.5	92429.5	91058.7	Sugars and alcohols
NEG_q89	D-Glucose 6-Phosphate (Disodium Salt)	563803	643547	542773	699850	1.23573e+06	1.21087e+06	1.36672e+06	1.32287e+06	1.24961e+06	122249	130072	146491	Sugars and alcohols
NEG_t100	Man3GlcNAcFucGlcNAc	0.000518683	0.000518683	0.000518683	933.32	986.695	972.814	892.746	900.124	929.726	0.000518683	0.000518683	0.000518683	Sugars and alcohols
NEG_t110	Rutinose	524.049	487.23	531.957	534.358	496.918	488.687	592.677	614.092	638.448	448.949	546.461	501.94	Sugars and alcohols
NEG_t117	NCGC00385265-01_C20H27NO11_(2S)-{[6-O-(beta-D-Glucopyranosyl)-beta-D-glucopyranosyl]oxy}(phenyl)acetonitrile	68.5517	70.3005	63.3814	235.556	210.307	215.581	114.216	129.474	130.16	27.5014	32.2798	32.4716	Sugars and alcohols
NEG_t123	Chitobiose	734.453	709.694	697.367	1598.47	1703.6	1693.92	1368.54	1371.28	1385.86	1244.3	1236.76	1240.8	Sugars and alcohols
NEG_t12	Ethyl glucuronide	981.548	1000.85	1019.1	204.207	210.956	208.965	375.288	338.533	369.238	1880.77	1822.51	1810.78	Sugars and alcohols
NEG_t143	Man3GlcNAc2	1650.21	1762.33	1686.55	6588.5	6789.3	6761.2	5830.02	5773.23	5610.96	1147.13	1194.08	1189.21	Sugars and alcohols
NEG_t145	SPECTINOMYCIN	1538.96	1516.86	1566.08	122.399	140.606	134.753	45.1577	30.0572	55.3445	84.2219	70.3562	78.0538	Sugars and alcohols
NEG_t146	Toluene-cis-dihydrodiol	3520.29	3589.94	3602.03	255.005	275.702	271.062	596.029	583.007	594.451	2278.81	2370.73	2133.61	Sugars and alcohols
NEG_t17	2-Amino-5-epi-valiolone	394.613	398.828	436.267	1107.65	957.97	885.913	1478.3	1485.8	1507.39	638.534	696.873	645.891	Sugars and alcohols
NEG_t20	5''-Phosphoribostamycin	552.232	537.179	493.02	190.915	203.691	190.412	120.049	118.293	114.149	625.075	579.039	673.502	Sugars and alcohols
NEG_t47	NCGC00385331-01_C31H44O12_(2E)-3,7-Dimethyl-2,6-octadien-1-yl 3-O-(6-deoxy-alpha-L-mannopyranosyl)-4-O-[(2E)-3-(4-hydroxyphenyl)-2-propenoyl]-beta-D-glucopyranoside	63.0048	81.8183	40.8522	136.872	140.453	162.24	161.705	119.056	120.081	646.889	657.097	640.766	Sugars and alcohols
NEG_t68	NCGC00380639-01_C38H62O10_	273.004	295.312	259	0.000518683	0.723966	0.000518683	0.000518683	0.000518683	2.05395	469.594	528.123	543.885	Sugars and alcohols
NEG_t83	Lydicamycin	4275.52	4173.94	4119.62	2633.3	2900.83	2750.93	2257.28	2936.31	2789.92	4616.37	4244.52	4450.53	Sugars and alcohols
POS_q11	1-Naphthalenemethanol	12765.1	0.000518683	8146.52	893.699	5543.36	2521.6	905.02	2784.78	729.975	0.000518683	3670.28	8323.77	Sugars and alcohols
POS_q122	Lactulose	3.81444e+06	6.09317e+06	4.20678e+06	7.22631e+06	8.38527e+06	8.96371e+06	6.34297e+06	4.25502e+06	6.63778e+06	3.46363e+06	3.07515e+06	2.82671e+06	Sugars and alcohols
POS_q14	2-(Methylamino)Ethanol	43186.5	61818.4	92674.6	48302.6	57089.6	47452.9	78714.6	68331.6	103578	33324.5	33958.8	30287	Sugars and alcohols
POS_q151	Maltotriose	7104.45	10962.4	52029.7	747379	612003	654252	266303	169176	58487.7	50879.7	35450.8	78972.9	Sugars and alcohols
POS_q155	Melezitose	18144	35719.4	23327.4	318676	333769	360893	171566	174677	222642	24447.9	12131.5	26070.4	Sugars and alcohols
POS_q168	Nystose	597.504	10055	8957.15	102414	54417.9	103958	10599.7	19983.4	15561.2	1781.66	0.000518683	0.000518683	Sugars and alcohols
POS_q172	Oxyresveratrol 2-O-β-D-Glucopyranoside	3351.04	13107.4	0.000518683	0.000518683	0.000518683	808.351	30628.2	0.000518683	24611.5	22470.2	32977.8	11151.4	Sugars and alcohols
POS_q173	Palmitoylethanolamide	0.000518683	2448.58	2333.6	1012.88	1102.11	1152.07	667	568.394	525.186	1209.68	1121.66	1500.46	Sugars and alcohols
POS_q183	Raffinose	39120.1	37236.1	31286.1	397304	354246	307823	173486	128619	94681.6	14164.8	9595.51	11653.3	Sugars and alcohols
POS_q188	Sn-Glycero-3-Phosphocholine	29799.3	54460.2	63808.6	15459.4	7025.05	28995.2	18773.7	13865	22574.2	0.000518683	4410.76	5364.01	Sugars and alcohols
POS_q5	1-Aminopropan-2-Ol	51869.8	32773.5	11958.6	26519.7	23927.3	15427.8	38830.4	23867.1	37233.6	29513.5	7301.18	25000.7	Sugars and alcohols
POS_q53	Beta-D-Fructose 2-Phosphate	4145.1	4098.12	10579.4	2654.76	6323.26	6630.35	0.000518683	6339.99	3041.38	5798.33	3910.23	1926.06	Sugars and alcohols
POS_q55	C16 Sphingosine	17016.6	33176	24343.4	36782	5703.3	3754.57	22659	14792.5	12359.3	14215.1	34099.5	28484.9	Sugars and alcohols
POS_q6	1-Kestose	47171.4	34464.1	6279.86	328839	406175	323099	536237	23335.2	287254	8918.13	0.000518683	5027.57	Sugars and alcohols
POS_q74	D-Galactose	250643	204905	188059	314956	286017	351938	198681	165048	284726	218468	230131	168426	Sugars and alcohols
POS_q84	D-Panose	0.000518683	39470.1	40378.4	704508	115453	198344	281438	41248.9	0.000518683	18514.6	68308.8	39615.8	Sugars and alcohols
POS_q88	D-(+)-Trehalose	5.26944e+06	6.61e+06	6.50362e+06	8.6397e+06	1.21397e+07	1.35616e+07	1.04306e+07	1.06863e+07	1.13991e+07	4.94619e+06	4.46377e+06	5.73551e+06	Sugars and alcohols
POS_q97	Gentianose	11054.6	13298.6	17663.5	592779	92435.9	280098	237087	192621	177315	26168.6	6614.9	36784.8	Sugars and alcohols
POS_t112	NCGC00385794-01_C30H46O9_(3beta,5beta)-3-[(2,6-Dideoxy-3-O-methyl-beta-D-ribo-hexopyranosyl)oxy]-5,14,19-trihydroxycard-20(22)-enolide	7378.03	7061.35	7313.77	1855.39	1863.15	1791.56	1642.65	1542.04	1672.07	5852.04	5733.09	5996.15	Sugars and alcohols
POS_t116	ManGlcNAc2	2274.32	2550.51	2320.44	8852.12	8540.16	8812.62	9036.77	9001.72	8933.54	1711.7	1601.75	1595.86	Sugars and alcohols
POS_t122	Hexose + C13H17O3	463.637	466.114	512.561	629.969	630.216	576.172	340.438	329.97	334.472	1168.85	1119.49	1180.03	Sugars and alcohols
POS_t35	2-Amino-1,3-eicosanediol	50070.6	49720	48891.5	59379.4	59514.2	58866.7	54526.4	52350.6	51247.3	37385.6	38734.5	37757	Sugars and alcohols
POS_t68	XylManGlcNAcFucGlcNAc	0.000518683	0.000518683	0.000518683	515.24	512.525	524.566	424.145	414.984	400.012	0.000518683	0.000518683	0.000518683	Sugars and alcohols
POS_t69	N-Acetylmuramic acid alpha-1-phosphate	996.525	993.023	987.54	589.534	560.848	551.19	712.905	713.778	694.467	1592.56	1579.27	1638.49	Sugars and alcohols
POS_t86	Streptomycin	65.085	72.4008	60.9411	398.083	430.156	400.703	517.349	569.105	553.206	24.5062	18.5052	40.363	Sugars and alcohols
POS_t89	3'-Sialyl-3-fucosyllactose	62.9129	46.6828	56.3981	88.9976	98.5246	99.4836	528.12	556.813	498.33	89.768	83.852	121.935	Sugars And Alcohols
POS_t98	Nebramine	1521.72	1460	1501.27	175.59	193.653	194.417	378.554	345.785	372.066	1094.22	1103.27	1116.37	Sugars And Alcohols
NEG_q110	D-Pantothenic Acid (Hemicalcium Salt)	434130	446342	441045	196164	188404	181914	310149	319205	312964	846233	876444	854046	Vitamins
NEG_q258	Pyridoxal Phosphate	14082.2	11257	14211.4	12275.2	22136.4	23155.1	11455.2	13394.6	9998.17	3483.94	2746.96	0.000518683	Vitamins
NEG_q38	6-Hydroxynicotinic Acid	213872	206203	151287	13810.1	0.000518683	28814.7	6931.26	0.000518683	0.000518683	26892.2	94613	98439.8	Vitamins
POS_q185	Riboflavin	386844	353408	328344	99729.4	61580.6	94397.8	95714.9	92933.2	77231.9	919805	683584	646812	Vitamins
POS_q191	Thiamine (Hydrochloride)	52769.7	101481	87650.6	58333.3	40639.5	13185.8	68349.7	25239.8	49850.5	94111.9	78392.2	135351	Vitamins
POS_t101	N-(beta-D-Glucosyl)nicotinate	326.043	354.541	329.055	1502.07	1479.24	1543.77	2027.51	1994.71	1973	149.14	106.491	116.072	Vitamins
NEG_q118	Elaidic Acid	35536.9	35067.3	36570.2	3359.94	6595.06	9217.66	5404.95	5879.21	3945.46	32921.3	42534.1	36318.7	Lipid
NEG_q151	Hexadecanedioic Acid	71758.3	79116.7	83843.9	9114.18	8426.77	6251.42	0.000518683	0.000518683	0.000518683	20821.3	24555.7	25329.9	Lipid
NEG_q169	(±)-Jasmonic Acid	60926	55935.3	73434.2	799.743	6359.34	2342.66	1585.84	0.000518683	3003.72	60148.4	51809.1	42833.2	Lipid
NEG_q17	2-Hydroxypalmitic Acid	849414	760765	739010	678911	633160	559292	259074	282800	292341	212155	206524	228694	Lipid
NEG_q172	Lactitol (Monohydrate)	2.50782e+06	2.4847e+06	2.35398e+06	3.87255e+06	4.39887e+06	3.86175e+06	3.67839e+06	4.73373e+06	4.25241e+06	2.61194e+06	2.5614e+06	1.98358e+06	Lipid
NEG_q18	2-Methylsuccinic Acid	9.97801e+06	1.02741e+07	9.68641e+06	5.79197e+06	0.000518683	7.8465e+06	6.12288e+06	6.87255e+06	6.82292e+06	1.14917e+07	1.22385e+07	1.22132e+07	Lipid
NEG_q204	Methyl 3-Phenylpropanoate	342777	288421	543764	203224	253664	198038	289245	219016	270578	452901	388121	436274	Lipid
NEG_q211	Methyl Tridecanoate	0.000518683	19650.6	0.000518683	85039.2	94372	82636.4	34319.3	0.000518683	41525	47879.6	42844.2	36098.6	Lipid
NEG_q215	Myristoleic Acid	2.44557e+06	3.42672e+06	4.64048e+06	3.31429e+06	2.54475e+06	3.69889e+06	2.62407e+06	2.81407e+06	3.17777e+06	2.68353e+06	4.38744e+06	4.12543e+06	Lipid
NEG_q230	Oleic Acid	1.34096e+06	1.78443e+06	1.85132e+06	0.000518683	0.000518683	602087	1.00958e+06	1.46139e+06	919440	380883	408771	545944	Lipid
NEG_q238	Palmitoleic Acid	833.426	1619.77	816.453	62173.5	51151.2	0.000518683	88348.6	102161	77218.7	0.000518683	0.000518683	0.000518683	Lipid
NEG_q239	Palmitoylglycine	7634.95	7868.17	6050.58	2953.51	936.475	0.000518683	2112.08	727.945	893.754	2069.37	2352.05	2473.6	Lipid
NEG_q276	Stearic Acid	56082.6	55817.4	51674.1	0.000518683	0.000518683	0.000518683	73543	70271.3	0.000518683	334303	299588	367651	Lipid
NEG_q307	α-Linolenic Acid	31809.1	33939	28815.1	26284.6	26292.8	15427.9	47471.8	42754.3	42427.5	7789.86	15694.9	0.000518683	Lipid
NEG_q3	13(S)-Hydroxyoctadeca-9(Z),11(E)-Dienoic Acid (13-Hode)	4.78082e+06	4.67207e+06	4.35917e+06	1.85166e+06	1.77273e+06	1.70091e+06	1.47869e+06	1.54553e+06	1.43058e+06	2.07858e+06	2.07914e+06	2.11939e+06	Lipid
NEG_q40	9(S)-Hpotre	3.62789e+06	3.69308e+06	3.24359e+06	0.000518683	0.000518683	456134	518994	539801	534134	2.30814e+06	2.46161e+06	2.26589e+06	Lipid
NEG_q74	Cis-Vaccenic Acid	1.98324e+06	2.26183e+06	2.43706e+06	918001	971358	771568	2.11705e+06	1.97606e+06	1.4036e+06	712176	674910	406114	Lipid
NEG_q90	D-Glucuronic Acid Lactone	333609	307500	232468	365003	324198	350207	355462	331927	342897	214146	317718	294573	Lipid
NEG_q95	Dihydrolipoic Acid	782314	728607	1.41036e+06	481587	365503	446877	647167	603288	493088	1.07132e+06	1.33787e+06	1.37449e+06	Lipid
NEG_t106	Lactodifucotetraose	416.995	355.306	435.809	2601.73	2617.7	2213.21	2837.6	2583.87	2755.12	461.177	524.405	526.149	Lipid
NEG_t27	PI(18-2-0-0)	16989.5	17209.1	16599.2	92888.6	92739.3	92460.2	66209.4	64759.1	63299.8	8712.14	8107.31	8268.52	Lipid
NEG_t34	Spirostane + 2O, -2H, O-Hex-dHex-dHex	2877.42	2956.42	2908.49	2338.54	2225.8	2277.81	1992.27	2023.93	1949.77	1791.53	1777.4	1766.72	Lipid
NEG_t48	Tonantzitlolone A	2450.17	2635.22	2702.53	747.246	763.537	829.028	1229.38	1242.19	1250.52	5802.54	5939.41	5772.92	Lipid
NEG_t53	N-[3-hydroxy-1-{[3.4.5-trihydroxy-6-(hydroxymethyl)oxan-2-yl]oxy}octadec-4-en-2-yl]docosanamide	17.8347	635.688	506.503	573.67	532.168	582.334	673.958	820.925	663.542	397.766	386.819	676.832	Lipid
NEG_t62	Dihydroxyoctadecadienoic acid	79.9655	101.957	66.8942	22.1646	0.0827293	5.03591	9.5823	5.46303	0.306937	4.27615	4.22877	17.7052	Lipid
NEG_t66	PG(18:0/22:4(7Z,10Z,13Z,16Z))	311809	260991	177287	158422	147553	268085	277191	69480.9	319648	362107	234306	294615	Lipid
NEG_t6	Gingerglycolipid A	8482.49	9884.93	9853.22	2988.31	2600.13	2517.07	1671.91	1730.61	1562.5	9459.5	9893.97	8961.12	Lipid
NEG_t76	LysoPC 15-1	251.175	247.455	257.553	104.463	124.606	109.138	14.1395	23.8654	14.8174	185.641	212.976	192.341	Lipid
NEG_t85	10Z-Nonadecenoic acid	294.344	283.208	306.647	91.7007	80.9386	95.3096	39.0334	38.0119	43.308	80.719	96.4255	88.3163	Lipid
NEG_t95	[(2R,3S,4S,5R,6S)-3,4,5-trihydroxy-6-[(2S,3R,4S,5S,6R)-3,4,5-trihydroxy-6-(hydroxymethyl)oxan-2-yl]oxyoxan-2-yl]methyl 8-methylnonanoate	1506.15	1523.19	1464.49	8754.06	9093.47	8924.01	13102.4	13018.8	13052.3	621.59	577.811	602.13	Lipid
POS_q1	(13E)-11A-Hydroxy-9,15-Dioxoprost-13-Enoic Acid	67249.9	27263.9	50201.3	1996.25	6901.49	0.000518683	9500.28	0.000518683	657.362	10117.7	2807.48	1147.77	Lipid
POS_q150	Lysopc(14:0/0:0)	4704.99	0.000518683	3517.99	4640.79	0.000518683	0.000518683	0.000518683	0.000518683	3149.25	5539.81	1968.14	5500.76	Lipid
POS_q160	N-Benzyllinoleamide	43618.6	44531.3	32287.4	49893.3	44775.2	34794.4	38134	32008.5	30015.4	26084	25649.1	34153	Lipid
POS_q161	N-Benzylpalmitamide	92213.6	89792.6	83525	79551.3	85294.5	70890.2	59484.9	60838.9	53472.7	58488.6	64511.1	56281.6	Lipid
POS_q163	N-Ethylmaleimide	23085.7	8172.39	0.000518683	5825.29	14973.5	0.000518683	7995.9	8892.02	10913.7	0.000518683	6245.27	0.000518683	Lipid
POS_q170	Obscuraminol D	45564.4	47297.5	41136.4	49391.1	44879.9	42614.5	27822.1	25011.7	26762	44759.8	47198.6	41989.9	Lipid
POS_q20	3-Aminobutanoic Acid	13936.1	22735	19073.9	30025.2	38394.6	28269.9	48497.4	16509.7	27023.6	14468.3	16912.2	7900.38	Lipid
POS_q206	ω-Pentadecalactone	4039.88	3016.5	6234	27685.5	5782.12	11752.9	0.000518683	7206.55	7548.99	6363.26	1991.39	939.872	Lipid
POS_q35	9,12,15-Octadecatrien-1-Ol	99138.5	103466	84982.9	145199	132931	117414	54652.2	52777.8	53231.4	132556	147357	134614	Lipid
POS_q36	9-Oxoode	149192	219968	198549	107739	84016	87257.8	105094	83709.8	83271.8	113653	89341.7	75766.8	Lipid
POS_q57	Choline (Chloride)	1.45593e+07	1.79461e+07	1.74618e+07	1.68504e+07	1.4354e+07	1.58018e+07	1.72703e+07	1.66787e+07	1.74636e+07	1.54793e+07	1.5968e+07	1.73819e+07	Lipid
POS_q7	1-Linoleoyl Glycerol	11110.1	6534.81	8605.1	6640.41	11709.4	11706.9	10644.9	10539.9	13512.6	2924.62	4867.12	1571.18	Lipid
POS_q72	Dehp	56173.9	0.000518683	53164.1	0.000518683	29390.6	27024.3	42506.3	61069.6	60924.4	45713.1	41502.1	47234.8	Lipid
POS_q73	D-Erythro-Sphingosine	0.000518683	8770.42	2174.38	5581.9	13321.4	1071.23	6302.06	1435.83	0.000518683	21526.4	10354.7	5863.05	Lipid
POS_t109	N-(1.3-dihydroxyoctadeca-4.14-dien-2-yl)palmitamide	2182.8	1815.18	1874.14	2175.04	2810.46	3074.38	1394.76	1428.65	1352.82	2266.97	2097.31	2787.93	Lipid
POS_t110	Gingerglycolipid B	7036.56	6799.71	6915.11	2075.21	2108.65	2126.2	1614.03	1535.83	1641.14	5688.4	5322.97	5568.71	Lipid
POS_t11	Serine-Cholic Acid	19197.8	18609.8	18768.2	1541.75	1256.39	1326.62	1356.97	1190.48	1287	15867	15284.4	16269.6	Lipid
POS_t20	NCGC00380752-01_C17H30O12_alpha-D-Glucopyranoside, alpha-D-glucopyranosyl, 2-(2-methylbutanoate)	13449.8	13882.3	13883.5	2987.03	2888.98	2945.05	2517.33	2498.37	2405.82	2019.95	1919.59	2041.26	Lipid
POS_t24	Docosatrienoic acid	1215.33	1482.01	1899.11	24575.1	22194.3	21504.7	19890.6	17805.1	18415.1	1907.62	3160.35	1179.68	Lipid
POS_t25	Tetrahydrodeoxycorticosterone	32216.6	28580.4	28715.9	33491.4	35703	34927.9	27724.6	38413.8	37953.2	26133.1	23187.4	26731.1	Lipid
POS_t29	N-Lauryldiethanolamine	20518	19958.3	19790.6	10498.6	10732.1	10466.9	10581.4	10234.4	10262.2	27664.7	26718.2	28438.8	Lipid
POS_t32	Methyl Deoxycholate	801.958	670.057	690.349	262.65	190.303	204.568	168.868	156.497	113.76	669.612	633.826	640.889	Lipid
POS_t36	LysoPE 16-0(2n isomer)	3463.48	3416.28	3278.06	1956.98	1952.72	1871.97	2563.98	2542.72	2372.57	2984.91	2867.15	2993.45	Lipid
POS_t46	Pregnanetriol	68136.9	63443.1	60171	69798.2	84486	90541	59176.1	79780.6	82438.1	70626.2	49371	82061.7	Lipid
POS_t47	Stearoylethanolamide	34551.8	33157.7	33673.8	43306.1	43756.6	43833.8	43224.4	40741.9	42082.9	27785.3	28764.7	28762.4	Lipid
POS_t52	Trihexosylceramide (d18:1/24:0)	58701.7	59126.8	58512	139573	135206	135654	55823	58788.5	57784.9	51572.2	51636.2	52017.1	Lipid
POS_t55	Dihydrosphingosine	254527	246885	248226	130285	134391	131103	130765	129850	132983	330464	315982	346021	Lipid
POS_t57	Arachidoyl Ethanolamide	85816.1	82348.1	82754.2	47977.1	48488.9	49148.2	44282	41645.2	42068.5	104072	97494	108245	Lipid
POS_t59	2,4-dihydroxyheptadecyl acetate	1695.65	2152.04	1984.47	1590.45	414.414	457.303	1879.34	275.874	337.41	1376.38	2045.51	728.639	Lipid
POS_t61	Cortolone	1955.81	2062.21	1953.75	3743.23	3699.14	3785.94	2259.42	2222.67	2305.61	1651.72	1610.43	1659.92	Lipid
POS_t70	17-beta-Estradiol-3-glucuronide	1496.07	1472.82	1498.73	1750.29	1782.64	1720.66	2451.6	2507.79	2396.12	4323.21	4199.1	4464.32	Lipid
NEG_q120	(E)-Methyl 4-Coumarate	3262.68	0.000518683	4034.35	13903.7	4910.4	7371.52	17966.5	11690.2	13101.5	3880.49	7202.82	5745.74	Phenylpropanoids
NEG_q126	Eugenol	225206	277990	317901	200026	165627	200126	212469	248992	173277	452998	490182	460853	Phenylpropanoids
NEG_q23	3,4-Dimethoxycinnamic Acid	711326	870400	908808	414277	374220	391329	787856	556798	622232	955476	1.69013e+06	1.60908e+06	Phenylpropanoids
NEG_q288	Trans-3,4-Methylenedioxycinnamyl Alcohol	2456.93	991.246	2432.8	22165.1	11962.6	23480.3	18698.9	17693.2	26758.3	7399.51	7704.95	4869	Phenylpropanoids
NEG_q290	Trans-Caffeic Acid	143273	151993	141856	108103	103689	103678	124516	83796.4	96562.3	154852	185834	189237	Phenylpropanoids
NEG_q78	Danshensu (Sodium Salt)	54696.5	29285.8	38605.4	40696	34821.8	39446.5	28798.5	35555.7	35519.6	36225.9	49357.3	37764	Phenylpropanoids
NEG_t102	Brandioside	365.15	354.875	335.51	1010.04	1003.38	1036.23	1129.69	1197.56	1163.98	154.762	137.541	157.403	Phenylpropanoids
NEG_t116	Hemiphroside B	974.351	826.145	930.676	1973.88	1984.63	1859.31	2621	2686.13	2686.24	814.292	801.543	745.219	Phenylpropanoids
NEG_t3	Forsythenside A	662.925	606.542	671.671	1566.03	1562.87	1493.42	3515.21	3639.02	3667.75	702.597	735.989	704.856	Phenylpropanoids
POS_q13	2-Methoxycinnamaldehyde	63456.7	67369.1	65112.5	108322	84353.7	76903.6	112955	74287.5	97166.5	78525.3	57264.5	25894.9	Phenylpropanoids
POS_q16	2-Phenylethylamine	37279.9	19839.8	24529.8	0.000518683	0.000518683	0.000518683	1455.27	1254.97	0.000518683	3375.94	0.000518683	1298.27	Phenylpropanoids
POS_q186	Rosmarinic Acid-1	171509	149251	0.000518683	380558	296730	338236	188177	225780	365724	90711.3	161457	126325	Phenylpropanoids
POS_q26	4-Hydroxycinnamamide	0.000518683	0.000518683	5939.24	6315.96	22708.3	12191.3	14685.9	11728.6	0.000518683	0.000518683	20440.3	7848.99	Phenylpropanoids
POS_t10	Ligupurpuroside C	1820.08	1592.22	1742.48	462.425	465.205	476.085	823.83	828.404	766.721	3791.13	3593	4403.66	Phenylpropanoids
NEG_q138	Gentianine	3418.8	5402.06	13113.8	1709.03	1570.04	758.618	755.275	0.000518683	1542.67	2358.07	786.157	2299.72	Terpenoids
NEG_q139	Ginsenoside F1	0.000518683	166822	135880	0.000518683	0.000518683	0.000518683	0.000518683	0.000518683	0.000518683	437190	514987	474868	Terpenoids
NEG_q140	Ginsenoside Rh1	112302	160826	159224	0.000518683	0.000518683	0.000518683	0.000518683	0.000518683	0.000518683	460530	378195	333225	Terpenoids
NEG_q141	Glaucarubin	1242.36	0.000518683	0.000518683	2225.9	1855.55	1017.74	0.000518683	0.000518683	0.000518683	0.000518683	2221.7	0.000518683	Terpenoids
NEG_q146	Graniline	62226.7	69967.3	63069.2	0.000518683	0.000518683	0.000518683	0.000518683	0.000518683	0.000518683	161840	119451	135708	Terpenoids
NEG_q156	Incensole	972992	845534	695987	553527	662033	604405	336513	264657	305792	985165	896895	689013	Terpenoids
NEG_q164	Isopimaric Acid	269580	235562	212710	450355	314760	314888	114796	57920.7	141856	81420.7	36806	131633	Terpenoids
NEG_q168	Ivangustin	14546.1	15833.3	10722.7	18604.3	37608.7	40581.3	53035.9	91511.3	100592	11594.7	14415	11787.6	Terpenoids
NEG_q212	Mollugin	0.000518683	0.000518683	0.000518683	4942.74	5150.68	4225.6	14359.5	15742.9	0.000518683	0.000518683	0.000518683	753.955	Terpenoids
NEG_q231	Oleuroside	6775.5	7380.68	3030.2	1789.63	0.000518683	0.000518683	0.000518683	0.000518683	775.71	8247	5494.91	0.000518683	Terpenoids
NEG_q246	Phorbol	235580	242052	230144	213522	181142	215957	103498	106484	89856.7	176900	154819	147819	Terpenoids
NEG_q251	Pimaric Acid	138266	120986	123876	313227	277196	173493	40767	90277.4	42696.5	68530.2	48607.5	101309	Terpenoids
NEG_q268	Sclareol	572709	555684	464993	414019	544236	645418	238977	160788	92374.6	504467	462355	682380	Terpenoids
NEG_q286	Totarol	33940.3	31635.1	30434.3	1322.67	4190.38	1873.53	1014.26	1295.9	0.000518683	5158.39	6525.44	8108.96	Terpenoids
NEG_q309	β-Amyrin	38569.2	46179.5	41407	32793.6	25008.8	25823.6	45248.8	39027.8	48911	73581	52188.7	54034.3	Terpenoids
NEG_q46	Alismol	2.37777e+07	2.18552e+07	2.39011e+07	2.36999e+06	2.36876e+06	2.89315e+06	1.74504e+06	2.01707e+06	1.61368e+06	9.40721e+06	1.10973e+07	1.18494e+07	Terpenoids
NEG_q51	Alyxialactone	21564.6	0.000518683	13687.1	0.000518683	0.000518683	0.000518683	0.000518683	0.000518683	0.000518683	53640	50521.3	57512.8	Terpenoids
NEG_q5	1-O-Acetyl Britannilactone	2.08689e+07	2.92988e+07	2.51445e+07	2.69704e+06	2.22161e+06	3.07745e+06	1.92697e+06	1.97731e+06	786840	1.12852e+07	1.13533e+07	1.2571e+07	Terpenoids
NEG_q59	Beta-Costic Acid	24182.1	18510.5	1025.05	5208.66	6945.98	2955.59	0.000518683	0.000518683	0.000518683	0.000518683	0.000518683	0.000518683	Terpenoids
NEG_q60	Betulinic Acid	65935	93293.9	89398.4	0.000518683	0.000518683	0.000518683	29739.6	38967.1	37310.8	22523	22389.4	35193.7	Terpenoids
NEG_q61	Betulonic Acid	19832.2	23620.5	23668.8	43151.6	31029.7	29889.3	15939.3	15365.4	20766.2	12402.5	15875.1	12068	Terpenoids
NEG_q75	Corosolic Acid	85624.2	92105.9	61318.3	198888	159235	181299	128411	130556	123088	63120.9	72915.4	90949	Terpenoids
NEG_t101	Dehydrobruceine A	3309.62	3377.45	3199.57	1109.55	1210.24	1223.71	1015.28	1067.08	948.23	7547.23	8035.12	7676.35	Terpenoids
NEG_t112	6-O-Benzoylphlorigidoside B	1929.42	1910.68	1778.31	995.753	1082.17	1118.6	1533.21	1554.63	1503.25	11368.6	11056.2	10759.8	Terpenoids
NEG_t118	3,4-Dihydrocatalposide	927.577	895.611	1004.51	174.915	161.805	225.042	263.474	303.478	265.349	193.127	196.424	164.5	Terpenoids
NEG_t119	4E-Deacetylchromolaenide 4'-O-acetate	320.22	329.888	344.496	151.774	145.51	139.466	312.872	322.337	327.769	1109.16	1025.17	965.618	Terpenoids
NEG_t11	Neoastragaloside I	8912.58	9339.13	9117.4	26094.2	27164.6	25858.6	22309.3	23233.8	22532.6	13497.4	13259.5	13421.2	Terpenoids
NEG_t122	onopordopicrin	691.624	692.359	702.695	1083.88	1114.56	1151.03	275.348	304.728	272.437	462.101	459.258	433.935	Terpenoids
NEG_t134	Gynosid A	996.02	1024.48	1014.13	762.404	843.675	843.673	807.872	800.276	752.312	2521.13	2574.37	2440.49	Terpenoids
NEG_t138	Cnicin	15526.2	15936.9	15598.5	9422.87	9641.97	9975.01	9516.83	9242.73	9030.7	11530	11477.5	10801.2	Terpenoids
NEG_t141	6''-O-p-Coumaroylgenipin gentiobioside	1512.32	1459.12	1503.65	5039.01	5257.24	5296.09	5212.58	5189.57	5115.86	1223.84	1355.32	1264.3	Terpenoids
NEG_t148	Breyniaionoside A	8384.65	8720.59	8557.5	6986.36	7277.64	7319.43	7873.55	7931.04	7818.11	6737.01	7128.69	6646.56	Terpenoids
NEG_t150	Yadanzioside A	4114.1	4334.86	4157.61	21105.4	20849.6	20401	19881.2	19608.5	19159.2	4050.32	4256.43	4053.43	Terpenoids
NEG_t25	Decinnamoyltaxagifine	32.1123	37.4223	19.3193	1884.01	1918.38	1972.06	1945.38	2005.79	1858.56	0.000518683	0.000518683	1.01369	Terpenoids
NEG_t26	Soyasaponin gamma-A	44136	45900.3	46478	8439.65	8455.95	8090.71	5552.62	5472.36	5256.38	251019	249789	243120	Terpenoids
NEG_t28	Centellasaponin B	1533.24	1647.71	1508.77	785.124	787.076	799.598	712.234	738.088	664.03	1656.14	1623.57	1607.41	Terpenoids
NEG_t2	Galloyloxypaeoniflorin	464511	464723	452566	3975.69	3973.94	3930.65	5681.03	5461.14	5486.86	692167	680760	661710	Terpenoids
NEG_t31	Satratoxin G	361389	360486	369540	161826	163334	166504	270586	275611	277847	801656	806573	785114	Terpenoids
NEG_t33	Azukisaponin IV	42410.9	46033.9	44050	66925	67966.7	69582.4	53275.3	53420.6	52690.4	30283.2	29609.2	29429.2	Terpenoids
NEG_t36	Delta-Caesalpin	164.825	175.744	141.471	0.000518683	6.67046	0.000518683	0.000518683	6.02603	0.000518683	329.946	295.649	286.729	Terpenoids
NEG_t37	NCGC00380865-01_C28H42O10_4H-Cyclopenta[a]cyclopropa[f]cycloundecen-4-one, 4a-(acetyloxy)-9-[(hexopyranosyloxy)methyl]-1,1a,4a,5,6,7,7a,10,11,11a-decahydro-7-hydroxy-1,1,3,6-tetramethyl-, (8E)-	280.787	326.794	327.753	225.1	229.676	222.602	243.706	240.004	199.46	168.213	153.517	250.298	Terpenoids
NEG_t38	Momordin II	111294	111771	108220	5850.41	6195.31	6182.97	4792.28	4828.82	4624.06	235724	226271	230098	Terpenoids
NEG_t40	Scutebarbatine X	207.803	217.142	235.624	865.905	820.077	830.104	606.692	555.785	571.155	53.2268	64.1322	56.5996	Terpenoids
NEG_t43	Momordicoside K	61115.2	60395.6	58932.3	691.252	699.6	653.694	326.212	235.616	229.504	118289	111252	114718	Terpenoids
NEG_t46	Dihydroajugapitin	6784.93	6851.59	6664.61	884.865	812.183	781.848	592.401	611.276	596.926	6637.21	6509.18	6519.9	Terpenoids
NEG_t51	3-O-Caffeoyl-9-hydroxylup-20(30)-en-7-one (Querspicatin A)	4358.1	4254.19	4297.79	5166.88	5061.8	4799.43	4977.26	4916.91	4796.57	6290.95	6505.64	6018.74	Terpenoids
NEG_t52	5-[[17-(5,6-dihydroxy-6-methylheptan-2-yl)-3,12-dihydroxy-4,4,10,13,14-pentamethyl-2,3,5,6,7,11,12,15,16,17-decahydro-1H-cyclopenta[a]phenanthren-2-yl]oxy]-3-hydroxy-3-methyl-5-oxopentanoic acid	7773.15	7072.54	6605.12	11162.5	11720.2	11105.2	5649.79	5951.77	5837.05	4360.06	4332.09	4321.19	Terpenoids
NEG_t54	Methyl kulonate	327.144	301.457	332.446	280.043	320.359	350.434	173.028	200.095	166.981	221.822	243.94	305.222	Terpenoids
NEG_t55	25(S)-Hydroxyprotopanaxatriol	19839.3	18764.1	17751.4	25038.3	27843	31414.7	15562.9	19946.8	19708.9	22742.6	22173.1	23002	Terpenoids
NEG_t56	Odoratone	909.154	833.545	775.653	14335.2	12723.2	12720.2	7206.33	6737.63	6532.16	1037.3	777.505	1211.33	Terpenoids
NEG_t57	Methyl lycernuate A	416.978	378.225	356.594	158.475	269.882	260.716	205.149	194.226	178.63	326.299	300.047	361.726	Terpenoids
NEG_t58	Hythiemoside B	0.000518683	0.000518683	2.57952	716.307	635.822	653.197	128.994	128.757	134.616	0.000518683	1.00954	0.000518683	Terpenoids
NEG_t61	Hoodigoside C	1381	1256.48	1312.8	1078.47	1006.22	895.825	1328.76	1031.17	1106.87	899.327	1163.48	867.349	Terpenoids
NEG_t70	ent-14,15-Dinor-13-oxolabda-8(17),11-dien-18-oic acid	3870.57	4071.87	4039.54	1942.37	1874.37	1923.71	1885.18	1897.07	1917.5	3462.64	3521.71	3429.69	Terpenoids
NEG_t74	Cimiaceroside A	3869.34	3819.81	3779.62	11278.5	11435.7	11353	8337.29	8593.92	8546.4	3151.2	3350.98	3222.49	Terpenoids
NEG_t78	Dysolenticin J	235.659	247.907	259.712	211.359	213.373	214.488	161.368	177.132	177.242	265.896	251.136	243.349	Terpenoids
NEG_t79	26-Nor-8-oxo-alpha-onocerin	14.3522	5.4221	11.0582	227.693	221.419	222.234	1971.66	1911.38	1866.63	19.5212	13.4219	14.2085	Terpenoids
NEG_t80	16-O-Acetyldarutigenol	1118.64	1067.88	1028.81	1073.76	1044.16	1034.81	1088.66	1057.56	1022.11	919.232	1009.18	884.639	Terpenoids
NEG_t81	Phlogacanthoside A	7476.4	8354.46	8629.74	9.51063	3.7066	5.50025	4.94133	10.2351	8.33359	5532.41	5913.77	5201.48	Terpenoids
NEG_t84	NCGC00347879-02_C21H34O12_Butanoic acid, 3-methyl-, 4-[(beta-D-glucopyranosyloxy)methyl]-1,4a,5,6,7,7a-hexahydro-6,7-dihydroxy-7-(hydroxymethyl)cyclopenta[c]pyran-1-yl ester	5.16679	6.22166	3.68555	874.819	893.018	949.09	750.184	740.091	729.83	3.98802	7.60202	7.22964	Terpenoids
NEG_t89	Dehydrobruceantin	3627.37	3583.73	3157.16	12968.3	13535.4	13080.6	13481.3	13427.8	13494.3	6244.58	5472.04	6909.33	Terpenoids
NEG_t97	5-Deacetyltaxachitriene B	449.724	479.936	426.029	772.375	807.534	845.353	855.616	856.641	840.466	774.493	805.203	698.473	Terpenoids
NEG_t98	6-O-Syringoylajugol	323.514	326.36	323.93	2418.01	2630.52	2525.8	1815.04	1879.46	1884.21	111.165	73.5186	97.4641	Terpenoids
NEG_t9	Taxacin	620.468	613.277	629.074	12612.2	13017.6	12699.7	12371.9	12457.7	12483.4	141.308	148.724	145.014	Terpenoids
POS_q135	Limonexic Acid	26155.9	21118.8	21657.7	55629.1	40432.4	46492.2	58428.7	43292.3	56427.8	23623.7	29127.6	27939	Terpenoids
POS_q137	Lipiferolide	8768.4	12383.1	15929	15918.9	24407	14263.8	19772.9	18746.5	12403.4	12917	11622.9	5762.64	Terpenoids
POS_q162	Nerolidol Acetate	4547.34	5045.77	3996.51	8149.31	6947.43	4605.23	929.874	1664.7	2334.36	5167.95	7524.75	5566.46	Terpenoids
POS_q189	Soyasaponin Bb	0.000518683	933.65	9174.57	11955.6	42447	69204.3	16732.4	12007.2	9185.14	12753.4	904.405	4549.26	Terpenoids
POS_q190	Spiramine A	37555.9	30388.1	17094.8	37240.6	44385.4	48542.9	45791.3	36815.7	44355	16177	28661.2	20321.5	Terpenoids
POS_q49	Arglabin	0.000518683	7517.82	0.000518683	3884.37	0.000518683	0.000518683	757.083	3093.94	3100.16	0.000518683	8447.5	0.000518683	Terpenoids
POS_q50	Asperuloside	128569	202134	119070	183252	201643	167143	605482	567570	776635	78931.4	53928.1	113488	Terpenoids
POS_q54	Bruceine B	17483.3	27381	39060.5	22319.5	17260.6	12634.4	17604.7	19010	15432.8	10496.2	17263.3	12960.1	Terpenoids
POS_q58	Cimigenoside	0.000518683	0.000518683	0.000518683	0.000518683	0.000518683	0.000518683	0.000518683	0.000518683	0.000518683	0.000518683	0.000518683	0.000518683	Terpenoids
POS_q91	Epitulipinolide	30470.5	23101.6	34772.5	67336.8	38562.5	41819.2	45445.1	32245.7	32483.9	35146.5	32756.6	38760.7	Terpenoids
POS_q93	Eucannabinolide	24473.5	23845.5	34670.2	66628	72655.2	64286.9	78805.6	76887.9	59637.1	27897.3	30292.9	40785.3	Terpenoids
POS_q94	Eupalinolide A	7446.56	21578	1140.14	3772.64	0.000518683	0.000518683	0.000518683	0.000518683	0.000518683	33885.9	9280.12	24438.6	Terpenoids
POS_q98	Germacrone	2735.51	4096.79	1005.66	4889.41	0.000518683	4044.73	11760.5	7331.11	7517.92	4320.79	5028.15	3016.54	Terpenoids
POS_q99	(+)-Glaucarubinone	26893.6	50656.9	67410.7	65869.7	82954.6	107129	0.000518683	69310.2	52451.9	21989.8	24441.3	11549	Terpenoids
POS_t102	NCGC00385639-01_C16H24O7_	338.195	413.616	396.032	1086.91	1104.92	1125.42	868.639	866.045	787.474	446.75	405.655	445.867	Terpenoids
POS_t106	NCGC00381089-01_C41H64O15_1-O-[(2beta,3beta,5xi,9xi,18xi)-2,23-Dihydroxy-28,29-dioxo-3-(beta-D-xylopyranosyloxy)olean-12-en-28-yl]-beta-D-glucopyranose	21746.5	22070.4	22178.4	1868.76	1856.33	1801.2	1596.01	1505.51	1570.62	29081.7	25756.8	28972.5	Terpenoids
POS_t107	Platycoside K	161536	159391	159972	21584.2	21243.4	21595.9	18870	18260.5	18922.8	179936	172948	181582	Terpenoids
POS_t111	Camaric acid	1872.61	1791.27	1803.06	30.5602	43.9289	52.8851	38.6015	22.455	43.3801	1354.24	1354.74	1497.56	Terpenoids
POS_t117	Primulic acid I	1.25467	3.57966	3.1549	1566.25	1509.41	1615.72	578.277	592.489	600.013	0.72745	1.58366	0.0490003	Terpenoids
POS_t118	Roridin A	11598.7	11075.7	11291	10141.4	10604.2	10166.9	14106.5	13664.3	13888	20544.9	19818.8	20793.8	Terpenoids
POS_t120	8alpha-Tigloyloxyhirsutinolide 13-O-acetate	518.544	568.246	558.473	93.1802	107.722	95.3144	47.8418	63.4472	46.5821	511.538	466.088	513.182	Terpenoids
POS_t121	Methyl gypsogenin 3-O-beta-D-glucuronopyranoside	19885.3	19669.5	19634.3	201.373	207.011	210.798	165.464	124.621	104.469	20769.3	20928.2	22400.5	Terpenoids
POS_t12	Gynosaponin I	694815	579643	510061	491151	452528	424486	363833	358622	380721	407223	435269	360876	Terpenoids
POS_t15	Dehydroeburicoic acid	2568.71	2844.11	2820.22	331.549	681.348	650.93	1040.89	1237.04	1145.11	2762.89	2747.87	2609.43	Terpenoids
POS_t17	Lactucopicrin	3613.62	3454.57	3585.7	57377.6	58131	57984.6	73295.7	74018.4	74941.1	4434.76	4285.6	4278.68	Terpenoids
POS_t18	Oxyphyllenone A	399.769	450.433	395.022	41.9544	51.6736	67.4925	20.0719	13.5257	21.738	481.656	470.787	466.581	Terpenoids
POS_t19	3-O-(E)-p-Coumaroylbetulin	2323.03	2194.77	2229.65	2296.43	2482.74	2387.76	2560.56	2564.86	2719.2	3268.17	3048.15	3343.29	Terpenoids
POS_t1	Chiisanoside	28420.5	28353.2	27827.1	221734	219839	222519	186159	178623	180853	21729.8	21224.8	22334.9	Terpenoids
POS_t27	Azukisaponin VI	3078.09	3188.05	3087.26	88363.1	89252.8	92175.6	25031.3	24265.7	25045.7	12835.4	12497.7	12386.1	Terpenoids
POS_t31	Isoginsenoside Rh3	8.31077	47.5672	16.6185	925.837	966.846	979.541	1273.87	1321.96	1295.25	15.4704	7.54348	13.0994	Terpenoids
POS_t37	NCGC00385659-01_C20H36O2_1-Naphthalenepentanol, decahydro-6-hydroxy-gamma,5,5,8a-tetramethyl-2-methylene-	723.528	544.21	627.452	530.413	480.625	428.53	519.095	418.778	506.538	458.903	538.736	407.507	Terpenoids
POS_t44	Caulophyllogenin	3977.48	3948.42	3839.85	2106.75	2025.4	2037.73	1755.47	1807.86	1660.92	3527.91	3391.74	3289.86	Terpenoids
POS_t48	Ergosta-5,7,22,24(28)-tetraen-3beta-ol	2045.31	1920.86	2103.43	2071.13	2183.95	2195.19	1630.91	1485.1	1427.11	1588.96	1912.65	1610.43	Terpenoids
POS_t50	ent-16beta,17-Isopropylidenedioxykaurane	0.0638915	0.000518683	0.103698	1916.99	1869.29	1753.41	1393.56	1514.85	1487.03	0.000518683	66.0095	0.000518683	Terpenoids
POS_t51	Shizukaol D	21689.3	21928.8	21514.3	20.4015	20	0.000518683	0.000518683	0.000518683	0.000518683	18985.3	18429.4	17336.5	Terpenoids
POS_t54	NCGC00347389-02_C42H72O14_beta-D-Glucopyranoside, (3beta,6alpha,9xi,12beta)-3,12,20-trihydroxydammar-24-en-6-yl 2-O-beta-D-glucopyranosyl-	99969.7	101074	97492.2	27512	27297.9	26451.5	106264	110403	108477	155027	153821	151945	Terpenoids
POS_t58	NCGC00384884-01_C22H36O4_	344.215	309.231	306.116	31.1838	50.3249	31.886	62.0156	15.8118	14.2519	0.000518683	20.8715	15.4453	Terpenoids
POS_t60	NCGC00380960-01_C30H50O6_13,17,24,25-Tetrahydroxy-16,23-epoxydammaran-3-one	380.683	448.267	501.905	1038.61	1043.21	995.579	854.106	821.024	841.247	334.032	342.841	315.006	Terpenoids
POS_t62	3-Oxo-24,25,26,27-tetranortirucall-7-en-23,21-olide	1697.97	1915.92	1856.76	168.972	148.745	159.211	111.368	119.017	141.992	493.612	467.213	418.911	Terpenoids
POS_t65	sarcophytol A	40.0431	112.412	63.6449	56.9148	15.1075	0.000518683	119.574	38.4243	49.909	130.253	150.171	95.5841	Terpenoids
POS_t67	7,13-Dideacetyl-9,10-didebenzoyltaxchinin C	236805	232469	232729	114278	113620	111983	91177.6	90213	91573.4	302855	288921	308951	Terpenoids
POS_t6	Kuguaglycoside C	20107.1	19424.1	19566.4	3408.92	3480.61	3416.14	2835.79	2536.48	2663.37	27836.6	26744.3	28221.8	Terpenoids
POS_t75	NCGC00385793-01_C21H30O9_Azuleno[4,5-b]furan-2(3H)-one, 8-(beta-D-glucopyranosyloxy)decahydro-6-hydroxy-6-methyl-3,9-bis(methylene)-, (3aS,6R,6aR,8S,9aR,9bS)-	2708.64	2736.51	2678.07	3444.49	3535.9	3500.72	2860.83	2810.53	2770.23	1984.92	1894.43	2031.14	Terpenoids
POS_t84	Deacetylasperuloside	7137.04	6842.01	7177.15	2715.91	2630.8	2651.53	2496.67	2537.89	2566.73	8890.95	8696.6	8038.95	Terpenoids
POS_t99	NCGC00381323-01_C31H42O17_Methyl (2S,3Z,4S)-3-ethylidene-2-[(6-O-hexopyranosylhexopyranosyl)oxy]-4-{2-[2-(4-hydroxyphenyl)ethoxy]-2-oxoethyl}-3,4-dihydro-2H-pyran-5-carboxylate	47.1957	37.0214	36.6959	900.589	945.984	1029.33	592.321	598.399	611.004	6.27899	6.83997	11.4749	Terpenoids
POS_t9	Cauloside A	6849.46	7447.42	7337.94	24424.1	23810.1	23850	17913.7	17976	17657.3	3820.93	3314.28	3778.71	Terpenoids
NEG_q134	Gallic Aldehyde	13616.6	10871.6	12295.9	0.000518683	0.000518683	0.000518683	0.000518683	0.000518683	0.000518683	0.000518683	0.000518683	0.000518683	Ketones, Aldehydes, Acids
NEG_q21	2-Tridecanone	25436.1	20289.6	31000.3	9410.46	19474.5	16035.7	16395.7	16096.9	13547.5	27260.5	29410.4	30650.7	Ketones, Aldehydes, Acids
NEG_q214	Mucic Acid	3.44908e+07	3.36254e+07	2.9768e+07	1.63466e+07	1.18992e+07	1.34008e+07	1.80406e+07	9.67034e+06	1.664e+07	4.50566e+07	4.44693e+07	4.42232e+07	Ketones, Aldehydes, Acids
NEG_q234	Orotic Acid	1.27489e+06	1.32327e+06	1.27526e+06	2.02373e+06	1.97197e+06	1.87262e+06	1.69218e+06	1.75339e+06	1.66516e+06	778730	715789	789797	Ketones, Aldehydes, Acids
NEG_q249	P-Hydroxybenzaldehyde	33322.9	51746.6	48676.6	54135	88555.2	87763.4	50198.6	44251.8	53254	95171.8	76533.4	91283.3	Ketones, Aldehydes, Acids
NEG_q265	Rubinaphthin A	72569.8	84987.7	98872.3	0.000518683	0.000518683	1666.27	3177.26	1106.99	1259.25	20188.4	32274.3	23794.8	Ketones, Aldehydes, Acids
NEG_q274	Sn-Glycerol 3-Phosphate	346277	342270	347842	191004	209005	193217	183564	178681	155830	224382	233376	256985	Ketones, Aldehydes, Acids
NEG_q279	Sulcatone	54943.4	62247.9	42090.1	6203.73	12691.1	41176.6	15098	56568.1	24949.9	24523.4	53380.8	59988.3	Ketones, Aldehydes, Acids
NEG_q281	Sulfinpyrazone	10764.1	13310.8	14131.1	2257.89	1561.01	1852.3	2161.91	7461.57	4352.8	22262.8	25278.5	19525.5	Ketones, Aldehydes, Acids
NEG_q300	Uridine 5'-Monophosphate Disodium Salt	104935	101334	104380	3.55454e+06	1.62407e+06	2.39665e+06	4.7029e+06	5.57127e+06	5.90442e+06	38151.4	22826.6	34367	Ketones, Aldehydes, Acids
NEG_q301	Veratraldehyde	290241	288227	207227	0.000518683	0.000518683	0.000518683	0.000518683	0.000518683	0.000518683	0.000518683	0.000518683	0.000518683	Ketones, Aldehydes, Acids
NEG_q43	Acetylpyrazine	121992	157600	137734	283003	281315	266945	168663	147520	165384	214118	226836	256762	Ketones, Aldehydes, Acids
NEG_q47	Allantoic Acid	297238	298540	322638	155003	151708	170666	802317	824570	755068	236092	217329	211492	Ketones, Aldehydes, Acids
NEG_q83	D-Fructose-6-Phosphate (Disodium) Salt	519051	535834	520605	1.25555e+06	1.1575e+06	1.21407e+06	1.3839e+06	1.30642e+06	1.19566e+06	125011	93680.2	112276	Ketones, Aldehydes, Acids
NEG_q86	D-Gluconic Acid	9.26578e+06	9.9384e+06	1.0197e+07	9.09572e+06	9.00755e+06	9.24252e+06	9.69851e+06	9.79677e+06	9.4534e+06	4.55489e+06	4.62729e+06	4.7139e+06	Ketones, Aldehydes, Acids
NEG_q99	Dl-Glyceric Acid	137007	149101	129063	49733.5	62405	70269.2	61811.2	73917.7	69403.5	183400	248279	197844	Ketones, Aldehydes, Acids
NEG_t113	20-O-Methyl-19-chloroproansamitocin	1406.32	1344.36	1449.03	194.604	165.688	152.79	155.029	188.336	180.053	168.2	208.211	208.416	Ketones, Aldehydes, Acids
NEG_t149	NCGC00380626-01_C12H18O4_2-Cyclohexen-1-one, 4,6-dihydroxy-3-[(1E)-3-hydroxy-3-methyl-1-buten-1-yl]-6-methyl-, (4R,6S)-	197.622	220.09	207.117	0.000518683	0.000518683	0.000518683	0.000518683	0.000518683	0.000518683	397.312	416.504	397.151	Ketones, Aldehydes, Acids
NEG_t82	5-Hydroxypropafenone	232.863	257.377	246.999	273.452	288.418	331.584	251.767	295.404	281.333	363.003	345.104	355.328	Ketones, Aldehydes, Acids
POS_q104	Hexadecanal	2819.18	0.000518683	4015.84	5835.42	890.904	14939.3	4105.56	0.000518683	0.000518683	0.000518683	0.000518683	578.513	Ketones, Aldehydes, Acids
POS_q21	(3-Carboxypropyl)Trimethylammonium Chloride	108573	94047	42732.7	29365	12270.4	16198.1	38732	13825.9	28227.4	69624.9	50323.9	62874	Ketones, Aldehydes, Acids
POS_q52	Benzoyleneurea	35677.6	75533.5	41076.9	99008.8	51099.9	45415.9	86576.7	67784.4	30273.4	10933.3	21296.1	13613.6	Ketones, Aldehydes, Acids
POS_q56	Choline (Bitartrate)	8.05826e+06	8.04765e+06	8.49421e+06	7.70548e+06	8.03426e+06	7.14595e+06	7.78585e+06	8.58631e+06	8.22014e+06	8.53154e+06	7.56608e+06	8.25359e+06	Ketones, Aldehydes, Acids
POS_t64	Novamethymycin	861.938	813.739	845.24	371.99	323.656	362.072	298.219	316.549	284.564	935.409	920.791	894.938	Ketones, Aldehydes, Acids
POS_t7	Pyrenophorol	4231.2	4241.23	4168.43	1797.53	1803.29	1739.62	2957.01	2997.32	3002.88	8642.44	8306.33	8908.49	Ketones, Aldehydes, Acids
NEG_q20	2-Tert-Butyl-1,4-Benzoquinone	260288	274088	386766	189089	199576	213638	215119	227851	222489	465877	540868	502637	Quinones
NEG_q285	Thymoquinone	185297	256146	300141	175672	150776	129948	178165	184060	156322	373617	356614	324439	Quinones
POS_q182	R162	97414.5	104713	90083.7	146865	129743	118268	56607.8	59124.9	54844.2	138411	144535	139711	Quinones
POS_q43	Alizarin 2-Methyl Ether	82373.6	267142	81738.5	422645	359194	250935	234371	202161	288019	70462.4	116065	183093	Quinones
POS_q70	Danthron	3955.97	0.000518683	0.000518683	6226.1	0.000518683	11681.6	16937.1	6910.08	10899	11835.3	3759.21	0.000518683	Quinones
POS_q90	Emodin Anthrone	9096.25	0.000518683	0.000518683	0.000518683	2715.23	1252.74	8983.03	10733.6	645.53	0.000518683	0.000518683	5604.44	Quinones
NEG_q123	Erythrocentauric Acid	4148.96	0.000518683	5586.65	0.000518683	1267	0.000518683	0.000518683	1657.41	0.000518683	1501.07	827.802	829.754	Coumarins
NEG_q273	Smyrindioloside	224504	0.000518683	221225	80788	0.000518683	58125.1	58521	0.000518683	92744.6	37488.7	0.000518683	62327.7	Coumarins
POS_t8	Fraxetin-8-O-glucoside (Fraxin)	2519.09	2333.25	2666.18	96598.9	97414.6	96240.9	119407	119458	119488	1224.76	1140.9	1196.44	Coumarins
NEG_q303	Wedelolactone	73898.6	82238.8	83332	724244	658023	680133	0.000518683	0.000518683	0.000518683	27876.4	23167.2	21690.5	Coumarins
POS_q29	4-Methylherniarin	7633.64	0.000518683	0.000518683	0.000518683	0.000518683	0.000518683	2900.08	0.000518683	2189.81	0.000518683	0.000518683	0.000518683	Coumarins
NEG_q121	(-)-Epigallocatechin Gallate	195735	195498	216719	345557	321726	355851	1.24632e+06	1.20515e+06	1.18788e+06	781730	768487	763279	Flavonoids
NEG_q122	Eriodictyol	109882	116742	129260	0.000518683	0.000518683	0.000518683	0.000518683	0.000518683	0.000518683	12993.6	0.000518683	3042.21	Flavonoids
NEG_q127	Flavanomarein	182546	207874	211587	575919	617124	532227	1.02359e+06	1.03328e+06	1.05785e+06	146581	121301	138461	Flavonoids
NEG_q131	Galangin	6128.89	0.000518683	0.000518683	594534	507611	294744	673676	363234	857527	0.000518683	0.000518683	0.000518683	Flavonoids
NEG_q135	(+)-Gallocatechin	9.36832e+06	1.00702e+07	8.99211e+06	0.000518683	20032.8	23020.8	0.000518683	0.000518683	12528.4	87788.1	85824.1	93601.8	Flavonoids
NEG_q136	(-)-Gallocatechin Gallate	329621	347598	360718	477736	516760	497357	1.84603e+06	1.75163e+06	1.83736e+06	1.22475e+06	1.12714e+06	1.10351e+06	Flavonoids
NEG_q137	Gallocatechin Gallate	279617	264859	279282	433649	386456	491136	1.64308e+06	1.64162e+06	1.54516e+06	937537	1.03712e+06	1.00386e+06	Flavonoids
NEG_q150	Herbacetin	0.000518683	0.000518683	0.000518683	261338	331104	343866	450211	503174	302250	0.000518683	0.000518683	0.000518683	Flavonoids
NEG_q152	Homoeriodictyol	439895	400757	412160	0.000518683	0.000518683	33864.5	0.000518683	32498	17990	45535.3	29620.4	42783.8	Flavonoids
NEG_q154	Hyperoside	4.11614e+07	4.06887e+07	4.13284e+07	64545.3	101457	67100.4	0.000518683	0.000518683	0.000518683	1.16838e+06	1.27153e+06	1.27995e+06	Flavonoids
NEG_q162	Isoliquiritigenin	20348.2	13584.5	12039.9	154622	174570	158400	39808	34077.9	39622.6	0.000518683	913.48	757.37	Flavonoids
NEG_q166	Isoquercitrin	7.83194e+07	8.41844e+07	8.37167e+07	210367	184393	152641	20125.6	26836	4490.68	2.5631e+06	2.44443e+06	2.19573e+06	Flavonoids
NEG_q167	Isosakuranetin	1853.64	0.000518683	0.000518683	7024.19	7515.77	7077.59	6441.88	4421.94	7397.96	1249.38	0.000518683	0.000518683	Flavonoids
NEG_q170	Kaempferol 3-Glucorhamnoside	1.48053e+07	1.34732e+07	1.4265e+07	11197.1	0.000518683	0.000518683	0.000518683	15967.5	18718.7	7.96209e+06	7.69912e+06	8.31333e+06	Flavonoids
NEG_q171	Kaempferol-3-O-Galactoside	8.90418e+06	8.47676e+06	8.48539e+06	0.000518683	0.000518683	0.000518683	0.000518683	0.000518683	0.000518683	3.89257e+06	3.59984e+06	3.85909e+06	Flavonoids
NEG_q179	Leucoside	3.02844e+06	3.06136e+06	2.91937e+06	16238.3	13678.7	12917.8	8303.18	16998.2	15916.2	1.44324e+06	1.29224e+06	1.29463e+06	Flavonoids
NEG_q183	Licochalcone B	2465.88	0.000518683	0.000518683	268243	257688	248289	20980.7	12902.3	0.000518683	0.000518683	1654.57	0.000518683	Flavonoids
NEG_q184	Liquiritin Apioside	10912.1	12991.3	0.000518683	1.18146e+06	491022	381791	1.90357e+06	1.64639e+06	1.84831e+06	14297.2	8415.55	0.000518683	Flavonoids
NEG_q185	Liquiritin Apioside-2	0.000518683	0.000518683	83460.4	376309	668703	758592	1.19985e+06	298188	1.07181e+06	0.000518683	0.000518683	0.000518683	Flavonoids
NEG_q188	Loureirin A	1745.78	0.000518683	585.833	231666	225754	255060	12553	13906.6	7047.23	0.000518683	0.000518683	618.523	Flavonoids
NEG_q193	Lucidone	112970	120855	114282	733584	695122	729674	147346	172918	175257	8303.08	10655.2	22271.8	Flavonoids
NEG_q194	Luteolin	8825.54	0.000518683	5556.98	43403.5	52536.4	0.000518683	102053	77229.9	79284.1	6366.81	8261.96	12319.5	Flavonoids
NEG_q195	Luteolin 7-Rutinoside	1.17641e+06	954851	1.07256e+06	0.000518683	0.000518683	0.000518683	0.000518683	0.000518683	0.000518683	657625	726302	617132	Flavonoids
NEG_q218	Narcissin	321597	314486	290574	0.000518683	0.000518683	0.000518683	0.000518683	0.000518683	0.000518683	294787	301464	241274	Flavonoids
NEG_q219	(±)-Naringenin	208903	202640	237222	35507.6	37991.7	34997.7	0.000518683	0.000518683	0.000518683	0.000518683	0.000518683	0.000518683	Flavonoids
NEG_q220	Naringenin Chalcone	221179	265950	257036	87401.3	64518.8	64969.4	25762.6	18050	11720.3	21746.1	26541.8	19497.9	Flavonoids
NEG_q233	Orobol	0.000518683	22844.2	44227.8	0.000518683	0.000518683	8426.86	0.000518683	0.000518683	0.000518683	51634.3	45840.1	60979.2	Flavonoids
NEG_q244	Phlorizin	202431	233831	169745	0.000518683	0.000518683	0.000518683	0.000518683	0.000518683	0.000518683	76584.3	117073	73246.3	Flavonoids
NEG_q253	Plantagoside	1.04434e+06	980367	988394	0.000518683	0.000518683	0.000518683	0.000518683	0.000518683	0.000518683	129576	117561	127981	Flavonoids
NEG_q254	Poriol	1250.55	616.098	616.157	10643.1	3773.7	3135.9	5260.72	5094.73	0.000518683	683.736	0.000518683	0.000518683	Flavonoids
NEG_q260	Quercetin 3-O-(6''-Galloyl)-β-D-Galactopyranoside	0.000518683	0.000518683	1005.08	1222.51	1691.53	1830.15	4300.87	607.234	6153.98	603.893	1242.55	1206.66	Flavonoids
NEG_q262	Rhamnocitrin	38581.4	53507.1	48816.4	4526.24	1260.51	0.000518683	0.000518683	3611.89	0.000518683	42513.7	43425	60722.7	Flavonoids
NEG_q264	Robinetinidin Chloride	11111.2	10942.9	12478.9	46692.9	44085.4	34615.3	75522.4	86315.4	95327.7	0.000518683	7195.01	7753.98	Flavonoids
NEG_q266	Rutin (Hydrate)	6.58688e+06	5.81781e+06	6.12376e+06	0.000518683	0.000518683	0.000518683	24872.6	24595.9	0.000518683	678944	558462	744158	Flavonoids
NEG_q267	Rutin (Trihydrate)	4.53346e+06	5.46407e+06	4.47991e+06	1403.47	0.000518683	0.000518683	54860.5	30930.1	77823.9	486784	467100	493203	Flavonoids
NEG_q269	Scutellarein	71461.1	72405.8	92547.5	0.000518683	0.000518683	0.000518683	0.000518683	0.000518683	0.000518683	95196.7	64429.8	97925	Flavonoids
NEG_q282	Sulfuretin	0.000518683	0.000518683	27440.7	983531	897326	718019	1.33367e+06	1.5731e+06	1.59786e+06	0.000518683	0.000518683	0.000518683	Flavonoids
NEG_q283	(+)-Taxifolin	213198	175468	188535	0.000518683	0.000518683	0.000518683	0.000518683	0.000518683	0.000518683	245577	197885	211750	Flavonoids
NEG_q284	Thunberginol C	242705	227383	236823	24546.2	26561.3	47828.8	0.000518683	0.000518683	0.000518683	0.000518683	0.000518683	0.000518683	Flavonoids
NEG_q34	5,7,4'-Trihydroxy-8-Methylflavanone	0.000518683	0.000518683	0.000518683	18267.4	26186.6	24846.9	10178.1	29241.1	15302.4	0.000518683	0.000518683	5236.29	Flavonoids
NEG_q39	7,3',4'-Trihydroxyflavone	0.000518683	16270.1	10845.5	279504	320610	333778	469881	458570	544696	2989.82	9280.52	4544.3	Flavonoids
NEG_q62	Biochanin A	77858.5	63267.4	71813	0.000518683	0.000518683	0.000518683	0.000518683	70975.3	193199	374502	350021	476610	Flavonoids
NEG_q66	Catechin	3.6065e+06	3.72194e+06	3.68932e+06	0.000518683	0.000518683	0.000518683	0.000518683	0.000518683	0.000518683	0.000518683	0.000518683	0.000518683	Flavonoids
NEG_q67	(-)-Catechin	2.44402e+06	2.37494e+06	2.5208e+06	0.000518683	0.000518683	0.000518683	0.000518683	0.000518683	0.000518683	0.000518683	0.000518683	0.000518683	Flavonoids
NEG_q68	(-)-Catechin Gallate	54608.3	48331.4	57520.3	335886	312104	316910	567204	636192	512614	287330	276611	279994	Flavonoids
NEG_q69	(+)-Catechin Hydrate	3.43536e+06	3.42085e+06	3.43914e+06	0.000518683	0.000518683	0.000518683	0.000518683	0.000518683	0.000518683	0.000518683	0.000518683	0.000518683	Flavonoids
NEG_q70	(±)-Catechin Hydrate	3.97065e+06	3.89049e+06	3.94516e+06	0.000518683	0.000518683	0.000518683	0.000518683	0.000518683	0.000518683	0.000518683	0.000518683	0.000518683	Flavonoids
NEG_q93	Dihydrobaicalein	111988	139620	138258	18415.2	523.473	4953.05	0.000518683	0.000518683	0.000518683	0.000518683	0.000518683	0.000518683	Flavonoids
NEG_t104	Epimedin B1	124.671	132.587	94.6635	2169.61	2269.18	2375.05	1542.69	1611.63	1611.82	41.3826	68.4595	56.142	Flavonoids
NEG_t108	7,4'-Di-O-methylapigenin 5-O-xylosylglucoside	522.486	502.701	505.165	2591.9	2667.8	2431.16	1763.34	1703.65	1647.03	420.709	456.82	441.476	Flavonoids
NEG_t144	Tricin-7-O-neohesperidoside	1789.15	1848.55	1731.31	19418.4	20873.7	20505.7	23677.7	23963.8	24089	1336.08	1522.67	1406.23	Flavonoids
NEG_t151	Eupalitin 3-galactoside	777.003	818.742	786.083	265.072	295.097	244.89	297.875	266.514	272.372	611.55	664.305	633.548	Flavonoids
NEG_t18	Pueroside A	6847.29	6278.66	6238.92	4214.38	4229.78	3865.78	4072.15	4021.48	4058.44	12733	13456.5	13287.6	Flavonoids
NEG_t99	Syringetin-3-O-rutinoside	3810.38	3742.62	3890.32	1946.28	2014.92	2104.63	1779.1	1762.86	1714.55	5702.14	5803.58	5357.34	Flavonoids
POS_q109	Homoferreirin	3151.34	1811.63	4128.44	0.000518683	1869.12	2768.35	1846.3	3248.44	928.039	922.273	1383.41	922.272	Flavonoids
POS_q111	Hydroxysafflor Yellow A	0.000518683	0.000518683	0.000518683	0.000518683	1744.81	0.000518683	0.000518683	1780.68	0.000518683	0.000518683	0.000518683	0.000518683	Flavonoids
POS_q118	Kaempferol 3-Neohesperidoside	117000	59642.2	145044	1051.81	0.000518683	1718.46	1288.18	5047.24	0.000518683	116357	69755.4	129584	Flavonoids
POS_q121	Kuromanin (Chloride)	1.53662e+06	1.25231e+06	1.54594e+06	0.000518683	0.000518683	17246.8	0.000518683	29536.8	0.000518683	0.000518683	0.000518683	0.000518683	Flavonoids
POS_q152	Malvidin-3-O-Glucoside Chloride	341322	397945	396076	0.000518683	0.000518683	0.000518683	0.000518683	0.000518683	0.000518683	9235.5	0.000518683	2057.92	Flavonoids
POS_q171	Ononin	0.000518683	0.000518683	8476.77	138342	125274	107885	128168	163726	122995	0.000518683	0.000518683	0.000518683	Flavonoids
POS_q181	Quercetin 3-O-Neohesperidoside	34498.8	46942.4	100965	0.000518683	0.000518683	0.000518683	0.000518683	0.000518683	0.000518683	6012.43	13018.8	4008.92	Flavonoids
POS_q18	3,7,4'-Trihydroxyflavone	3824.59	0.000518683	1482.79	0.000518683	0.000518683	13367.2	1698.1	5120.62	2819.22	0.000518683	11672.6	939.872	Flavonoids
POS_q19	3,8'-Biapigenin	47659.4	52577.9	40547.8	214959	79475.6	87484.3	139391	169661	175380	41782.6	107341	18680.7	Flavonoids
POS_q24	4',5,7-Trihydroxy-6-Prenylflavone	15945	0.000518683	0.000518683	8224.26	9902.88	26411.3	6121.02	15124.6	8283.56	12514.3	7325.53	0.000518683	Flavonoids
POS_q25	4'-Hydroxy-2,4-Dimethoxychalcone	0.000518683	0.000518683	2884.29	243632	186737	184431	42426	14748.9	42035.9	1890.94	0.000518683	0.000518683	Flavonoids
POS_q30	5,7-Dihydroxyisoflavone	47503.9	89288.3	79762.1	42104.2	132880	96252.4	30100.2	94241.3	74539	58993.8	44265.2	47092.4	Flavonoids
POS_q33	6''-O-Acetylglycitin	0.000518683	0.000518683	0.000518683	149916	100404	88975.6	393152	258653	264981	0.000518683	0.000518683	0.000518683	Flavonoids
POS_q34	7-Hydroxy-4H-Chromen-4-One	51258.6	30959.6	65416.6	87540.6	51619.6	71438	65654.1	30893.4	52443	77857	33110.7	19314.8	Flavonoids
POS_q61	Complanatuside	294933	207297	99578.5	0.000518683	0.000518683	0.000518683	0.000518683	0.000518683	0.000518683	73123	112000	73079.1	Flavonoids
POS_q62	Cupressuflavone	33487	55068.1	33544.9	119079	59101.3	37970.8	68773.7	110222	61932.9	25958.3	47991.8	33933.5	Flavonoids
POS_q63	Cyanidin-3-O-Arabinoside Chloride	42821.7	0.000518683	33784.4	717.375	0.000518683	0.000518683	0.000518683	0.000518683	0.000518683	0.000518683	0.000518683	0.000518683	Flavonoids
POS_q64	Cyanidin-3-O-Galactoside (Chloride)	573971	573729	638544	0.000518683	40846.2	0.000518683	0.000518683	0.000518683	0.000518683	0.000518683	0.000518683	0.000518683	Flavonoids
POS_q65	Cyanidin 3-Rutinoside	59006.4	90539.5	109682	2149.56	0.000518683	0.000518683	0.000518683	0.000518683	1096.85	0.000518683	40719.5	55085.2	Flavonoids
POS_q66	Cyanidin 3-Sambubioside (Chloride)	3.91184e+07	3.91927e+07	4.27401e+07	323460	192135	155042	0.000518683	5483.92	5650.15	206239	166980	164097	Flavonoids
POS_q76	Diosmetin-7-O-β-D-Glucopyranoside	1.9242e+06	1.99774e+06	1.66319e+06	0.000518683	0.000518683	0.000518683	0.000518683	0.000518683	0.000518683	2.08333e+06	2.78614e+06	2.44027e+06	Flavonoids
POS_q96	Genistein 7,4'-Di-O-Beta-D-Glucopyranoside	0.000518683	0.000518683	0.000518683	209253	192914	201239	711949	577073	679714	4441.19	0.000518683	0.000518683	Flavonoids
POS_t108	Pendulone	56.2293	65.1112	69.6724	4579.92	4619.3	4546.41	6571.25	6696.83	6702.1	145.557	146.261	128.321	Flavonoids
POS_t2	Hydrangenol 8-O-glucoside	1946.38	1891.81	1864.88	1060.81	1112.25	1103.21	386.271	381.764	396.456	8204.85	8279.81	8282.29	Flavonoids
POS_t72	5'''-O-Feruloyl complanatoside B	0.00518683	0.504382	0.0107094	918.739	973.715	939.031	669.934	651.26	675.592	0.000518683	0.000518683	0.000518683	Flavonoids
POS_t83	Malvidin-3-O-rutinoside	0.000518683	3.58528	0.000518683	294.565	305.392	290.65	399.491	418.99	393.716	0.000518683	0.000518683	0.000518683	Flavonoids
POS_t85	Luteolin 7-O-[beta-D-glucuronosyl-(1->2)-beta-D-glucuronide]-4'-O-beta-D-glucuronide	310.943	263.71	277.3	3.51636	0.000518683	7.11323	3.57513	4.67797	0.000518683	354.481	345.53	498.522	Flavonoids
POS_t92	Eriodictyol-7-O-Rutinoside (Eriocitrin)	26.2426	17.2131	18.7298	964.332	883.485	816.847	709.223	627.97	697.371	6.75197	7.29268	7.86854	Flavonoids

## Sheet: Supplementary Table 5
Supplementary Table 5. Statistical analysis of differential metabolites between GS and RS Groups.
#ID	name	GS-1	GS-2	GS-3	RS	RS-2	RS-3	GS_Mean	RS_Mean	Fold_change	log2FC	Pvalue	VIP	regulated
NEG_q1	1,10-Decanediol	223664	230141	263926	100927	94820.3	136088	239244	110612	0.462339	-1.11298	0.0020021	1.18732	down
NEG_q3	13(S)-Hydroxyoctadeca-9(Z),11(E)-Dienoic Acid (13-Hode)	2.07858e+06	2.07914e+06	2.11939e+06	4.78082e+06	4.67207e+06	4.35917e+06	2.09237e+06	4.60402e+06	2.20039	1.13776	0.00229376	1.22629	up
NEG_q4	1D-Myo-Inositol 1,4-Bisphosphate	0.000518683	0.000518683	1902.75	14025.1	10479.4	13874.2	634.251	12792.9	20.1701	4.33414	0.0023638	1.20449	up
NEG_q5	1-O-Acetyl Britannilactone	1.12852e+07	1.13533e+07	1.2571e+07	2.08689e+07	2.92988e+07	2.51445e+07	1.17365e+07	2.51041e+07	2.13897	1.09692	0.0286181	1.15618	up
NEG_q8	2,3-Dihydroxy-4-Methoxybenzoic Acid	57647.7	50205.6	55471.4	1.38055e+06	1.36021e+06	1.26299e+06	54441.5	1.33458e+06	24.514	4.61553	0.000771027	1.23057	up
NEG_q13	2'-Deoxyguanosine	11814.5	12825.3	11987	42042.6	44040.4	43637.3	12208.9	43240.1	3.54168	1.82443	2.50919e-05	1.23135	up
NEG_q16	2-Hydroxymethyl Benzoic Acid	87956.7	74974.3	70177.4	0.000518683	0.000518683	41853.2	77702.8	13951.1	0.179544	-2.47759	0.0319931	1.11622	down
NEG_q17	2-Hydroxypalmitic Acid	212155	206524	228694	849414	760765	739010	215791	783063	3.6288	1.85949	0.00263024	1.22358	up
NEG_q25	3-(Carboxymethylamino)Propanoic Acid	5.86059e+06	5.45605e+06	5.99236e+06	1.42338e+07	1.37987e+07	1.31383e+07	5.76967e+06	1.37236e+07	2.37858	1.2501	0.000214587	1.22761	up
NEG_q26	3-Hydroxyisobutyric Acid	43744.7	36800.4	40031.1	13437.1	17077.2	23739.8	40192.1	18084.7	0.449957	-1.15214	0.00567438	1.17125	down
NEG_q27	3''-Oxogentamicin A2	40714.2	40355.7	45983.8	74643.7	100922	104033	42351.2	93199.3	2.20063	1.13792	0.0282331	1.15462	up
NEG_q28	4-Acetamidobutanoic Acid	195869	205735	197875	442460	434886	416680	199827	431342	2.15858	1.11008	0.00026122	1.22945	up
NEG_q29	4-Acetoxy-3,5-Dimethoxybenzoic Acid	2.41684e+07	2.26797e+07	2.34447e+07	1.03738e+07	1.04714e+07	1.07836e+07	2.34309e+07	1.0543e+07	0.449959	-1.15214	0.000501671	1.22959	down
NEG_q33	4-Hydroxyisoleucine	3.46997e+06	3.52185e+06	3.49657e+06	8.95104e+06	8.30416e+06	8.52763e+06	3.49613e+06	8.59428e+06	2.45823	1.29762	0.00130175	1.22913	up
NEG_q36	5'-Guanylic Acid (Disodium Salt)	2691.31	3078.85	4385.31	21507.4	17989.7	7329.52	3385.15	15608.9	4.61098	2.20507	0.101073	1.0086	up
NEG_q38	6-Hydroxynicotinic Acid	26892.2	94613	98439.8	213872	206203	151287	73315	190454	2.59775	1.37726	0.0193121	1.09344	up
NEG_q41	Abscisic Acid	477630	551843	522599	214973	197043	244250	517358	218755	0.422832	-1.24184	0.000739572	1.21483	down
NEG_q44	Aconitic Acid	550902	573918	572533	3.9403e+06	3.91142e+06	3.22566e+06	565784	3.69246e+06	6.52627	2.70626	0.00549501	1.21901	up
NEG_q45	Adipic Acid	125570	112985	109453	48393.7	39781.9	52138.1	116003	46771.2	0.40319	-1.31047	0.000521452	1.2138	down
NEG_q46	Alismol	9.40721e+06	1.10973e+07	1.18494e+07	2.37777e+07	2.18552e+07	2.39011e+07	1.07846e+07	2.3178e+07	2.14918	1.10378	0.000235026	1.21742	up
NEG_q51	Alyxialactone	53640	50521.3	57512.8	21564.6	0.000518683	13687.1	53891.4	11750.6	0.218042	-2.19732	0.0146959	1.17593	down
NEG_q53	Androsin	0.000518683	0.000518683	0.000518683	76972.9	85665.7	85646.7	0.000518683	82761.8	1.59562e+08	27.2495	0.00122087	1.22955	up
NEG_q54	Anhydrotetracycline	2168.71	2422.82	2791.43	4203.49	5641.14	6346.57	2460.99	5397.07	2.19305	1.13294	0.0348794	1.12532	up
NEG_q56	(-)-Aspartic Acid	926198	934907	878329	2.06279e+06	2.18799e+06	2.05591e+06	913145	2.10223e+06	2.30219	1.203	0.000296909	1.22882	up
NEG_q60	Betulinic Acid	22523	22389.4	35193.7	65935	93293.9	89398.4	26702.1	82875.8	3.10372	1.634	0.0104365	1.16705	up
NEG_q62	Biochanin A	374502	350021	476610	77858.5	63267.4	71813	400378	70979.6	0.177282	-2.49589	0.0127826	1.19939	down
NEG_q63	Brevifolincarboxylic Acid	154054	167502	177325	1.66046e+06	1.66776e+06	1.89031e+06	166294	1.73951e+06	10.4605	3.38688	0.00213989	1.22688	up
NEG_q66	Catechin	0.000518683	0.000518683	0.000518683	3.6065e+06	3.72194e+06	3.68932e+06	0.000518683	3.67258e+06	7.0806e+09	32.7212	8.75097e-05	1.23234	up
NEG_q67	(-)-Catechin	0.000518683	0.000518683	0.000518683	2.44402e+06	2.37494e+06	2.5208e+06	0.000518683	2.44659e+06	4.71692e+09	32.1352	0.000296338	1.23182	up
NEG_q68	(-)-Catechin Gallate	287330	276611	279994	54608.3	48331.4	57520.3	281312	53486.6	0.190133	-2.39492	8.75705e-07	1.23173	down
NEG_q69	(+)-Catechin Hydrate	0.000518683	0.000518683	0.000518683	3.43536e+06	3.42085e+06	3.43914e+06	0.000518683	3.43178e+06	6.61634e+09	32.6234	2.63787e-06	1.23254	up
NEG_q70	(±)-Catechin Hydrate	0.000518683	0.000518683	0.000518683	3.97065e+06	3.89049e+06	3.94516e+06	0.000518683	3.93544e+06	7.58737e+09	32.821	3.60992e-05	1.23246	up
NEG_q74	Cis-Vaccenic Acid	712176	674910	406114	1.98324e+06	2.26183e+06	2.43706e+06	597733	2.22738e+06	3.72637	1.89777	0.000880347	1.20844	up
NEG_q76	Cyclo(L-Leu-Trans-4-Hydroxy-L-Pro)	134629	134785	144174	513585	509007	470632	137863	497741	3.61041	1.85216	0.00086933	1.22885	up
NEG_q83	D-Fructose-6-Phosphate (Disodium) Salt	125011	93680.2	112276	519051	535834	520605	110323	525163	4.76025	2.25104	1.89261e-05	1.23096	up
NEG_q86	D-Gluconic Acid	4.55489e+06	4.62729e+06	4.7139e+06	9.26578e+06	9.9384e+06	1.0197e+07	4.63203e+06	9.8004e+06	2.11579	1.0812	0.00230608	1.22531	up
NEG_q88	D-Glucose 6-Phosphate	90756.5	92429.5	91058.7	590831	514602	521590	91414.9	542341	5.93274	2.5687	0.0028878	1.22543	up
NEG_q89	D-Glucose 6-Phosphate (Disodium Salt)	122249	130072	146491	563803	643547	542773	132937	583374	4.38834	2.13368	0.00316697	1.22066	up
NEG_q93	Dihydrobaicalein	0.000518683	0.000518683	0.000518683	111988	139620	138258	0.000518683	129955	2.50549e+08	27.9005	0.00475394	1.22091	up
NEG_q98	Dl-Asparagine	7.95717e+06	8.05911e+06	7.57401e+06	1.56675e+07	1.60753e+07	1.65069e+07	7.86343e+06	1.60832e+07	2.04532	1.03233	4.30153e-05	1.22962	up
NEG_q113	D(+)-Raffinose (Pentahydrate)	515462	468955	739898	276141	245227	288038	574772	269802	0.469407	-1.09109	0.064561	1.07774	down
NEG_q119	Ellagic Acid	25333.1	17273.2	27230.1	110334	107433	102242	23278.8	106670	4.58227	2.19606	4.3567e-05	1.2273	up
NEG_q121	(-)-Epigallocatechin Gallate	781730	768487	763279	195735	195498	216719	771165	202651	0.262785	-1.92804	7.22862e-07	1.23194	down
NEG_q122	Eriodictyol	12993.6	0.000518683	3042.21	109882	116742	129260	5345.28	118628	22.193	4.47203	0.000175557	1.22351	up
NEG_q130	Galactose 1-Phosphate	287411	263904	252750	889095	987258	975984	268022	950779	3.5474	1.82676	0.000840184	1.22695	up
NEG_q132	Gallic Acid	68077.8	79854.4	70803	776194	749219	736605	72911.7	754006	10.3413	3.37035	9.46897e-05	1.23176	up
NEG_q133	Gallic Acid (Hydrate)	56222.6	61998.7	58961	591208	432242	513303	59060.8	512251	8.67329	3.11658	0.0100249	1.20799	up
NEG_q134	Gallic Aldehyde	0.000518683	0.000518683	0.000518683	13616.6	10871.6	12295.9	0.000518683	12261.4	2.36395e+07	24.4947	0.00415273	1.22238	up
NEG_q135	(+)-Gallocatechin	87788.1	85824.1	93601.8	9.36832e+06	1.00702e+07	8.99211e+06	89071.3	9.47688e+06	106.397	6.73331	0.00112994	1.22977	up
NEG_q136	(-)-Gallocatechin Gallate	1.22475e+06	1.12714e+06	1.10351e+06	329621	347598	360718	1.1518e+06	345979	0.300382	-1.73513	0.00128372	1.22705	down
NEG_q137	Gallocatechin Gallate	937537	1.03712e+06	1.00386e+06	279617	264859	279282	992839	274586	0.276566	-1.8543	0.00128909	1.22837	down
NEG_q139	Ginsenoside F1	437190	514987	474868	0.000518683	166822	135880	475682	100901	0.212118	-2.23706	0.00895453	1.18104	down
NEG_q140	Ginsenoside Rh1	460530	378195	333225	112302	160826	159224	390650	144117	0.368917	-1.43863	0.0119394	1.17089	down
NEG_q146	Graniline	161840	119451	135708	62226.7	69967.3	63069.2	139000	65087.8	0.468258	-1.09462	0.0232349	1.16673	down
NEG_q147	H-2-Nal-Oh	161995	166105	145660	12827.4	13516.3	6695.17	157920	11013	0.0697376	-3.84192	0.000650704	1.22759	down
NEG_q151	Hexadecanedioic Acid	20821.3	24555.7	25329.9	71758.3	79116.7	83843.9	23569	78239.7	3.3196	1.73101	0.00145191	1.22092	up
NEG_q152	Homoeriodictyol	45535.3	29620.4	42783.8	439895	400757	412160	39313.2	417604	10.6225	3.40905	0.000177345	1.22982	up
NEG_q154	Hyperoside	1.16838e+06	1.27153e+06	1.27995e+06	4.11614e+07	4.06887e+07	4.13284e+07	1.23995e+06	4.10595e+07	33.1137	5.04936	1.2501e-05	1.23249	up
NEG_q158	Inulin	670858	689187	887221	348751	269499	279108	749089	299119	0.399311	-1.32442	0.0144569	1.17141	down
NEG_q162	Isoliquiritigenin	0.000518683	913.48	757.37	20348.2	13584.5	12039.9	556.95	15324.2	27.5145	4.78212	0.0273465	1.16421	up
NEG_q164	Isopimaric Acid	81420.7	36806	131633	269580	235562	212710	83286.6	239284	2.87302	1.52257	0.0132981	1.14038	up
NEG_q165	(+)-Isopinocampheol	0.000518683	0.000518683	0.000518683	12671.3	13766.3	15246.7	0.000518683	13894.7	2.67885e+07	24.6751	0.00287184	1.2255	up
NEG_q166	Isoquercitrin	2.5631e+06	2.44443e+06	2.19573e+06	7.83194e+07	8.41844e+07	8.37167e+07	2.40109e+06	8.20735e+07	34.1818	5.09516	0.000536899	1.23117	up
NEG_q171	Kaempferol-3-O-Galactoside	3.89257e+06	3.59984e+06	3.85909e+06	8.90418e+06	8.47676e+06	8.48539e+06	3.78383e+06	8.62211e+06	2.27867	1.18819	3.13724e-05	1.22957	up
NEG_q178	L-Aspartic Acid	1.11054e+06	1.15119e+06	1.17466e+06	2.63828e+06	2.79997e+06	2.86929e+06	1.14546e+06	2.76918e+06	2.41752	1.27353	0.00092208	1.22787	up
NEG_q179	Leucoside	1.44324e+06	1.29224e+06	1.29463e+06	3.02844e+06	3.06136e+06	2.91937e+06	1.34337e+06	3.00306e+06	2.23547	1.16058	1.78048e-05	1.22869	up
NEG_q181	L-Glutamic Acid	5.29968e+06	4.87191e+06	5.1961e+06	1.21577e+07	1.21198e+07	1.20141e+07	5.12257e+06	1.20972e+07	2.36155	1.23973	9.20408e-05	1.23162	up
NEG_q182	L-Glutamic Acid (Monosodium Salt)	3.41405e+06	3.57421e+06	3.63099e+06	8.37328e+06	8.48698e+06	9.19079e+06	3.53975e+06	8.68368e+06	2.45319	1.29466	0.00145686	1.22612	up
NEG_q193	Lucidone	8303.08	10655.2	22271.8	112970	120855	114282	13743.3	116036	8.44303	3.07776	0.00017846	1.2268	up
NEG_q197	Malic Acid	9.27616e+07	8.98072e+07	9.34135e+07	1.87714e+08	1.88352e+08	1.85917e+08	9.19941e+07	1.87328e+08	2.0363	1.02595	1.30826e-06	1.23207	up
NEG_q198	Malonic Acid	6.37565e+07	6.36879e+07	6.55563e+07	2.85845e+07	2.88036e+07	2.91165e+07	6.43336e+07	2.88349e+07	0.448209	-1.15776	0.000135335	1.23177	down
NEG_q206	Methyl Gallate	62033.6	45826.7	55775.8	1.26768e+06	1.22171e+06	1.01778e+06	54545.3	1.16906e+06	21.4327	4.42174	0.00458939	1.22097	up
NEG_q209	Methyl Paraben	0.000518683	0.000518683	0.000518683	70077.3	46504.1	65990	0.000518683	60857.1	1.1733e+08	26.806	0.0139832	1.19878	up
NEG_q211	Methyl Tridecanoate	47879.6	42844.2	36098.6	0.000518683	19650.6	0.000518683	42274.1	6550.2	0.154946	-2.69016	0.0167085	1.13901	down
NEG_q219	(±)-Naringenin	0.000518683	0.000518683	0.000518683	208903	202640	237222	0.000518683	216255	4.16931e+08	28.6352	0.00241131	1.22663	up
NEG_q220	Naringenin Chalcone	21746.1	26541.8	19497.9	221179	265950	257036	22595.3	248055	10.9782	3.45657	0.0030791	1.22337	up
NEG_q224	N-((-)-Jasmonoyl)-S-Isoleucine	88054.3	119283	125235	224459	229530	233509	110858	229166	2.06721	1.04768	0.00702982	1.20864	up
NEG_q228	Octadecanedioic Acid	11220.4	8167.73	9223.05	50013.4	38375.7	35969.7	9537.04	41452.9	4.34652	2.11986	0.0149263	1.18768	up
NEG_q230	Oleic Acid	380883	408771	545944	1.34096e+06	1.78443e+06	1.85132e+06	445200	1.6589e+06	3.7262	1.89771	0.0110708	1.18784	up
NEG_q236	Oxytetracycline	262426	247345	197503	73501.9	66778.3	86620.3	235758	75633.5	0.32081	-1.64021	0.00983643	1.19416	down
NEG_q238	Palmitoleic Acid	0.000518683	0.000518683	0.000518683	833.426	1619.77	816.453	0.000518683	1089.88	2.10125e+06	21.0028	0.0543413	1.10845	up
NEG_q239	Palmitoylglycine	2069.37	2352.05	2473.6	7634.95	7868.17	6050.58	2298.34	7184.57	3.12598	1.64431	0.0107858	1.19885	up
NEG_q240	Papain	184739	186728	228041	693161	690275	644913	199836	676116	3.38336	1.75846	2.458e-05	1.22776	up
NEG_q243	Pheophorbide A	1.61603e+06	1.73781e+06	1.75867e+06	4.11402e+06	3.44128e+06	3.76378e+06	1.70417e+06	3.77303e+06	2.214	1.14665	0.00645382	1.2103	up
NEG_q244	Phlorizin	76584.3	117073	73246.3	202431	233831	169745	88967.7	202002	2.27051	1.18301	0.00982054	1.13985	up
NEG_q245	Phlorizin Dihydrate	134010	140609	138217	395713	388307	408370	137612	397464	2.88829	1.53022	0.000153865	1.23116	up
NEG_q247	Phosphonoacetic Acid	7082.92	1489.97	3680.98	42516.1	17259.6	28486	4084.62	29420.6	7.20276	2.84855	0.0677126	1.06116	up
NEG_q253	Plantagoside	129576	117561	127981	1.04434e+06	980367	988394	125040	1.00437e+06	8.03238	3.00583	0.000351415	1.23122	up
NEG_q255	Prednisolone	2703.36	2233.71	1762.42	4109.84	5902.6	3875.99	2233.17	4629.48	2.07306	1.05176	0.0482866	1.06602	up
NEG_q256	Prunasin	42978.5	53826.5	60927.6	12912.8	9538.12	13046.6	52577.5	11832.5	0.225049	-2.15169	0.0128554	1.19222	down
NEG_q258	Pyridoxal Phosphate	3483.94	2746.96	0.000518683	14082.2	11257	14211.4	2076.96	13183.5	6.34749	2.66619	0.00154776	1.19346	up
NEG_q265	Rubinaphthin A	20188.4	32274.3	23794.8	72569.8	84987.7	98872.3	25419.2	85476.6	3.36268	1.74961	0.00668272	1.18699	up
NEG_q266	Rutin (Hydrate)	678944	558462	744158	6.58688e+06	5.81781e+06	6.12376e+06	660521	6.17615e+06	9.35042	3.22503	0.000964325	1.22828	up
NEG_q267	Rutin (Trihydrate)	486784	467100	493203	4.53346e+06	5.46407e+06	4.47991e+06	482362	4.82581e+06	10.0045	3.32258	0.00534525	1.21942	up
NEG_q272	(S)-Malic Acid	7.93285e+07	7.31604e+07	7.73836e+07	1.55502e+08	1.56047e+08	1.644e+08	7.66242e+07	1.58649e+08	2.07049	1.04997	6.72364e-05	1.22832	up
NEG_q276	Stearic Acid	334303	299588	367651	56082.6	55817.4	51674.1	333847	54524.7	0.163322	-2.61421	0.00473365	1.22047	down
NEG_q284	Thunberginol C	0.000518683	0.000518683	0.000518683	242705	227383	236823	0.000518683	235637	4.54299e+08	28.7591	0.000358472	1.23167	up
NEG_q286	Totarol	5158.39	6525.44	8108.96	33940.3	31635.1	30434.3	6597.6	32003.2	4.85074	2.2782	5.7899e-05	1.22579	up
NEG_q288	Trans-3,4-Methylenedioxycinnamyl Alcohol	7399.51	7704.95	4869	2456.93	991.246	2432.8	6657.82	1960.33	0.29444	-1.76396	0.0183242	1.13036	down
NEG_q289	Trans-Aconitic Acid	644513	575769	625267	4.31134e+06	4.18268e+06	3.36798e+06	615183	3.954e+06	6.42735	2.68422	0.00751014	1.21361	up
NEG_q292	Tricarballylic Acid	20448.3	0.000518683	17437.9	166812	113306	101773	12628.8	127297	10.0799	3.33341	0.0210987	1.15719	up
NEG_q294	Udp-G Acid	2834.96	0.000518683	4080.56	13950.2	9382.21	11861.2	2305.18	11731.2	5.08907	2.3474	0.00635609	1.15232	up
NEG_q299	Uridine 5'-Monophosphate	19375.4	16227.2	17287.3	86979.6	66196	78171.5	17630	77115.7	4.37413	2.12899	0.00886163	1.20747	up
NEG_q300	Uridine 5'-Monophosphate Disodium Salt	38151.4	22826.6	34367	104935	101334	104380	31781.7	103550	3.25817	1.70406	0.00268936	1.22192	up
NEG_q301	Veratraldehyde	0.000518683	0.000518683	0.000518683	290241	288227	207227	0.000518683	261899	5.0493e+08	28.9115	0.010724	1.20653	up
NEG_q302	(-)-Vibo-Quercitol	1.1473e+06	1.19122e+06	1.15009e+06	4.1489e+06	4.22165e+06	4.16674e+06	1.16287e+06	4.1791e+06	3.59378	1.8455	2.78995e-07	1.23237	up
NEG_q303	Wedelolactone	27876.4	23167.2	21690.5	73898.6	82238.8	83332	24244.7	79823.1	3.29239	1.71914	0.000285201	1.22281	up
NEG_q307	Α-Linolenic Acid	7789.86	15694.9	0.000518683	31809.1	33939	28815.1	7828.24	31521.1	4.02658	2.00956	0.0254364	1.1434	up
POS_q1	(13E)-11A-Hydroxy-9,15-Dioxoprost-13-Enoic Acid	10117.7	2807.48	1147.77	67249.9	27263.9	50201.3	4690.99	48238.4	10.2832	3.36222	0.0571522	1.0814	up
POS_q2	1,4-Diaminobutane (Dihydrochloride)	0.000518683	0.000518683	0.000518683	33774.7	20855.5	37746.2	0.000518683	30792.1	5.9366e+07	25.8231	0.0263417	1.17005	up
POS_q3	1-(4-Hydroxybenzoyl)Glucose	0.000518683	17746.9	0.000518683	25304.5	50169.8	73867.2	5915.63	49780.5	8.41508	3.07298	0.0722137	1.01268	up
POS_q7	1-Linoleoyl Glycerol	2924.62	4867.12	1571.18	11110.1	6534.81	8605.1	3120.97	8750	2.80362	1.48729	0.0302675	1.0662	up
POS_q15	2'-O-Methyladenosine	15934.5	12613.6	0.000518683	23201.2	40797.6	40611.2	9516	34870	3.66435	1.87356	0.0302764	1.05752	up
POS_q16	2-Phenylethylamine	3375.94	0.000518683	1298.27	37279.9	19839.8	24529.8	1558.07	27216.5	17.4681	4.12665	0.0349845	1.13909	up
POS_q17	2-Phenylethylamine (Hydrochloride)	0.000518683	0.000518683	0.000518683	28113.9	25423.9	25099.5	0.000518683	26212.4	5.05366e+07	25.5908	0.00132561	1.22929	up
POS_q36	9-Oxoode	113653	89341.7	75766.8	149192	219968	198549	92920.6	189236	2.03654	1.02612	0.0262554	1.10584	up
POS_q42	Adenosine-2'-Monophosphate	14714	0.000518683	16832.5	40905.1	48495.6	44254.9	10515.5	44551.9	4.23678	2.08297	0.0131699	1.1681	up
POS_q45	Anatabine	27569.3	29275.9	111983	225266	160729	160999	56276	182331	3.23995	1.69597	0.0256542	1.07632	up
POS_q64	Cyanidin-3-O-Galactoside (Chloride)	0.000518683	0.000518683	0.000518683	573971	573729	638544	0.000518683	595415	1.14794e+09	30.0964	0.00130917	1.22933	up
POS_q66	Cyanidin 3-Sambubioside (Chloride)	206239	166980	164097	3.91184e+07	3.91927e+07	4.27401e+07	179105	4.03504e+07	225.289	7.81563	0.000882634	1.23037	up
POS_q69	D-Allothreonine	12275.1	11192.2	7259.31	33342.2	29601.7	38810.1	10242.2	33918	3.31159	1.72752	0.00372651	1.1929	up
POS_q71	Deethylatrazine	1.39068e+06	1.48272e+06	1.63247e+06	2.43778e+06	3.19507e+06	3.77598e+06	1.50196e+06	3.13628e+06	2.08812	1.06221	0.0478293	1.11036	up
POS_q86	D-Proline	887405	1.00926e+06	997042	2.65309e+06	2.77406e+06	2.99667e+06	964568	2.80794e+06	2.91109	1.54156	0.00100213	1.2242	up
POS_q106	Histamine	69643.8	43171.2	167488	564284	522622	582710	93434.2	556538	5.95647	2.57446	0.00200126	1.21297	up
POS_q107	Histamine (Phosphate)	39893.6	0.000518683	22111.6	340663	297566	332573	20668.4	323601	15.6568	3.96872	7.52003e-05	1.22436	up
POS_q109	Homoferreirin	922.273	1383.41	922.272	3151.34	1811.63	4128.44	1075.99	3030.47	2.81646	1.49388	0.0938298	1.0074	up
POS_q121	Kuromanin (Chloride)	0.000518683	0.000518683	0.000518683	1.53662e+06	1.25231e+06	1.54594e+06	0.000518683	1.44496e+06	2.78582e+09	31.3755	0.00441789	1.22173	up
POS_q124	L-Alloisoleucine	293063	308004	278997	603151	568878	599621	293354	590550	2.01309	1.00941	4.43376e-05	1.22732	up
POS_q125	L-Arginine	64653.5	79010.6	28395.9	196295	232346	196008	57353.3	208216	3.63042	1.86013	0.0017459	1.1941	up
POS_q129	L-Canavanine Sulfate	2.43786e+06	2.93519e+06	2.72066e+06	9.74738e+06	1.03586e+07	1.03281e+07	2.6979e+06	1.01447e+07	3.76022	1.91082	1.62579e-05	1.22988	up
POS_q130	L-Glutamine	53690.1	38192.2	53460.7	86253.2	104834	107445	48447.6	99510.7	2.05398	1.03843	0.00457129	1.17061	up
POS_q140	L-Leucine	162638	130362	166094	0.000518683	0.000518683	0.000518683	153032	0.000518683	3.38938e-09	-28.1363	0.00548302	1.21915	down
POS_q144	L-Nmma (Acetate)	0.000518683	3102.43	2788.06	22517.6	47070.7	76086.6	1963.5	48558.3	24.7305	4.62822	0.0943473	1.02592	up
POS_q146	L-Proline	1.12857e+06	1.06774e+06	1.01439e+06	3.28889e+06	3.32064e+06	3.82455e+06	1.07024e+06	3.47803e+06	3.24978	1.70034	0.00403025	1.2195	up
POS_q152	Malvidin-3-O-Glucoside Chloride	9235.5	0.000518683	2057.92	341322	397945	396076	3764.47	378448	100.531	6.6515	0.00202556	1.2264	up
POS_q153	Meaib	425429	438258	408445	768161	896290	884866	424044	849772	2.00397	1.00286	0.00709631	1.20941	up
POS_q157	N1-(Alpha-D-Ribosyl)-5,6-Dimethyl-Benzimidazole	0.000518683	0.000518683	0.000518683	3612.45	3803.92	4577.11	0.000518683	3997.83	7.70765e+06	22.8779	0.00539608	1.21936	up
POS_q180	Pterolactam	995867	1.02125e+06	993985	3.05365e+06	3.23851e+06	3.22249e+06	1.0037e+06	3.17155e+06	3.15986	1.65986	0.000586585	1.23068	up
POS_q183	Raffinose	14164.8	9595.51	11653.3	39120.1	37236.1	31286.1	11804.5	35880.8	3.03958	1.60387	0.0024933	1.20256	up
POS_q185	Riboflavin	919805	683584	646812	386844	353408	328344	750067	356199	0.474889	-1.07434	0.039617	1.12703	down
POS_q188	Sn-Glycero-3-Phosphocholine	0.000518683	4410.76	5364.01	29799.3	54460.2	63808.6	3258.25	49356	15.148	3.92105	0.0420332	1.12571	up
POS_q192	Tombozine	114955	112596	90401.2	226314	260029	220401	105984	235581	2.2228	1.15238	0.00185743	1.20236	up
NEG_t101	Dehydrobruceine A	7547.23	8035.12	7676.35	3309.62	3377.45	3199.57	7752.9	3295.55	0.425073	-1.23422	0.000325711	1.22959	down
NEG_t102	Brandioside	154.762	137.541	157.403	365.15	354.875	335.51	149.902	351.845	2.34717	1.23092	9.39937e-05	1.2257	up
NEG_t103	Wilfornine G	22.203	62.2801	23.7433	480.239	517.311	461.371	36.0754	486.307	13.4803	3.75278	4.09407e-05	1.22721	up
NEG_t104	Epimedin B1	41.3826	68.4595	56.142	124.671	132.587	94.6635	55.328	117.307	2.12021	1.08421	0.0150746	1.1239	up
NEG_t105	3-Furfuryl 2-pyrrolecarboxylate	57.0899	62.9511	56.5009	278.415	296.149	313.983	58.8473	296.182	5.03307	2.33144	0.00131076	1.22778	up
NEG_t109	Tartronate semialdehyde	7697.8	8260.84	8091.03	2778.65	2628.14	2889.89	8016.56	2765.56	0.344981	-1.53541	0.000155245	1.22956	down
NEG_t111	S-Adenosylmethionine	178.963	197.573	186.329	484.383	448.285	507.188	187.622	479.952	2.55808	1.35506	0.00165474	1.22333	up
NEG_t112	6-O-Benzoylphlorigidoside B	11368.6	11056.2	10759.8	1929.42	1910.68	1778.31	11061.5	1872.8	0.169307	-2.56228	0.000153506	1.23158	down
NEG_t113	20-O-Methyl-19-chloroproansamitocin	168.2	208.211	208.416	1406.32	1344.36	1449.03	194.942	1399.9	7.18112	2.84421	9.14122e-05	1.23068	up
NEG_t115	Grevilloside L	0.000518683	0.000518683	0.000518683	624.088	602.05	633.163	0.000518683	619.767	1.19489e+06	20.1884	0.000222095	1.232	up
NEG_t117	NCGC00385265-01_C20H27NO11_(2S)-{[6-O-(beta-D-Glucopyranosyl)-beta-D-glucopyranosyl]oxy}(phenyl)acetonitrile	27.5014	32.2798	32.4716	68.5517	70.3005	63.3814	30.751	67.4112	2.19217	1.13236	0.00021954	1.21998	up
NEG_t118	3,4-Dihydrocatalposide	193.127	196.424	164.5	927.577	895.611	1004.51	184.684	942.567	5.10368	2.35154	0.000781662	1.22766	up
NEG_t119	4E-Deacetylchromolaenide 4'-O-acetate	1109.16	1025.17	965.618	320.22	329.888	344.496	1033.31	331.535	0.320846	-1.64005	0.00281562	1.22372	down
NEG_t121	cis-1,2-Dihydronaphthalene-1,2-diol	2576.63	2538.27	2424.83	814.503	891.757	852.726	2513.24	852.995	0.3394	-1.55894	8.00008e-05	1.23026	down
NEG_t124	methyl 4-O-galloylchlorogenate	109868	105352	103116	23427.3	22985.6	22800	106112	23071	0.21742	-2.20144	0.000517522	1.23113	down
NEG_t128	6-O-apiosyl-5-O-Methylvisammioside	3.72954	3.7261	1.31455	80.2289	78.7314	59.1701	2.9234	72.7101	24.8718	4.63644	0.00859642	1.20959	up
NEG_t129	[D-Asp3,E-Dhb7]-Microcystin-RR	1367.16	1413.1	1349.13	2698.86	2959.48	2776.6	1376.46	2811.65	2.04266	1.03045	0.00179232	1.22504	up
NEG_t13	NCGC00381276-01_C22H34O14_Hexitol, 2,6-anhydro-, 5-[4-(beta-D-glucopyranosyloxy)-2-methylenebutanoate] 1-(4-hydroxy-2-methylenebutanoate)	1537.29	1577.61	1463.44	3063.63	3061.03	3071.55	1526.11	3065.41	2.00864	1.00622	0.000424532	1.23138	up
NEG_t134	Gynosid A	2521.13	2574.37	2440.49	996.02	1024.48	1014.13	2511.99	1011.54	0.402685	-1.31228	0.000410453	1.23082	down
NEG_t136	Adynerigenin beta-neritrioside	131159	124963	126349	49073.1	53152.4	50768.8	127490	50998.1	0.400015	-1.32187	2.04159e-05	1.23048	down
NEG_t137	1,4-Dihydro-1,2-dimethyl-4-oxo-3-quinolinecarboxylic acid	6.60856	0.000518683	0.000518683	61.311	73.7696	59.8579	2.2032	64.9795	29.4933	4.88231	0.00116154	1.2176	up
NEG_t139	austadiol	38.3375	38.9311	35.3835	210.836	221.729	231.388	37.5507	221.318	5.89383	2.55921	0.000741125	1.2299	up
NEG_t140	Cassiaside B2	14.3626	6.22216	5.25514	554.376	600.714	570.763	8.61331	575.285	66.7902	6.06156	0.000346023	1.23108	up
NEG_t142	9-Hydroxycanthin-6-one	10.8694	14.5043	19.8409	920.764	1141.69	1133.33	15.0715	1065.26	70.6805	6.14324	0.00466143	1.22102	up
NEG_t145	SPECTINOMYCIN	84.2219	70.3562	78.0538	1538.96	1516.86	1566.08	77.544	1540.64	19.8679	4.31237	2.987e-05	1.2323	up
NEG_t18	Pueroside A	12733	13456.5	13287.6	6847.29	6278.66	6238.92	13159	6454.96	0.490535	-1.02757	2.39589e-05	1.22784	down
NEG_t21	Helveticoside	900.084	912.652	893.828	200.472	168.309	176.848	902.188	181.877	0.201595	-2.31047	4.3002e-06	1.23197	down
NEG_t25	Decinnamoyltaxagifine	0.000518683	0.000518683	1.01369	32.1123	37.4223	19.3193	0.338243	29.618	87.5641	6.45227	0.0316306	1.15682	up
NEG_t26	Soyasaponin gamma-A	251019	249789	243120	44136	45900.3	46478	247976	45504.7	0.183505	-2.44611	4.78001e-05	1.23216	down
NEG_t27	PI(18-2-0-0)	8712.14	8107.31	8268.52	16989.5	17209.1	16599.2	8362.66	16932.6	2.02479	1.01777	4.61109e-06	1.23039	up
NEG_t30	NCGC00385692-01_C44H68O14_3-Hydroxyspirosta-5,25(27)-dien-1-yl 2-O-(6-deoxy-alpha-L-mannopyranosyl)-4-O-(2-hydroxy-3-methylpentanoyl)-alpha-L-arabinopyranoside	90237.6	89956.5	88085.7	43757.5	43796.9	42505.9	89426.6	43353.4	0.484793	-1.04456	3.67533e-06	1.23181	down
NEG_t31	Satratoxin G	801656	806573	785114	361389	360486	369540	797781	363805	0.456022	-1.13283	2.1103e-05	1.23189	down
NEG_t32	(2S,3R,4S,5S,6R)-2-[(2R,3R,4S,5S,6R)-4,5-dihydroxy-6-(hydroxymethyl)-2-(3-hydroxy-6-methylheptoxy)oxan-3-yl]oxy-6-(hydroxymethyl)oxane-3,4,5-triol	35898.6	35708.9	34679.6	12836.4	13318.9	13039	35429	13064.8	0.368759	-1.43925	5.61267e-05	1.23175	down
NEG_t35	Furostane base -2H + 1O, O-Hex, O-Pen-dHex	64603.2	60068.1	61855.5	27096.2	27546.5	25697.3	62175.6	26780	0.430715	-1.21519	0.000298691	1.22854	down
NEG_t38	Momordin II	235724	226271	230098	111294	111771	108220	230697	110428	0.478672	-1.06289	9.12821e-05	1.23106	down
NEG_t39	Gentianamine	46.1129	46.165	32.0817	6.35972	12.4769	12.6486	41.4532	10.4951	0.253179	-1.98177	0.0115961	1.17015	down
NEG_t40	Scutebarbatine X	53.2268	64.1322	56.5996	207.803	217.142	235.624	57.9862	220.19	3.79728	1.92497	0.00077785	1.22538	up
NEG_t47	NCGC00385331-01_C31H44O12_(2E)-3,7-Dimethyl-2,6-octadien-1-yl 3-O-(6-deoxy-alpha-L-mannopyranosyl)-4-O-[(2E)-3-(4-hydroxyphenyl)-2-propenoyl]-beta-D-glucopyranoside	646.889	657.097	640.766	63.0048	81.8183	40.8522	648.25	61.8918	0.0954751	-3.38873	6.76413e-05	1.23138	down
NEG_t48	Tonantzitlolone A	5802.54	5939.41	5772.92	2450.17	2635.22	2702.53	5838.29	2595.97	0.444646	-1.16927	1.24908e-05	1.2306	down
NEG_t49	3beta-Hydroxyergosta-7,24(24(1))-dien-4alpha-carboxylate	3.57746	0.152705	4.40456	51.9957	39.7354	28.4025	2.71158	40.0446	14.768	3.8844	0.0281133	1.15537	up
NEG_t62	Dihydroxyoctadecadienoic acid	4.27615	4.22877	17.7052	79.9655	101.957	66.8942	8.7367	82.9388	9.49315	3.24689	0.00915707	1.18022	up
NEG_t69	Beta-Zearalanol	19161.3	18572.3	17896	6825.08	7265.85	7128.41	18543.2	7073.12	0.38144	-1.39047	0.000302368	1.22974	down
NEG_t71	Nodularin	17.3275	19.3959	32.7964	514.743	484.388	494.178	23.1733	497.77	21.4803	4.42495	1.70701e-05	1.23142	up
NEG_t85	10Z-Nonadecenoic acid	80.719	96.4255	88.3163	294.344	283.208	306.647	88.4869	294.733	3.33081	1.73587	4.38375e-05	1.22872	up
NEG_t88	Discadenine	324.763	339.795	313.387	115.719	89.62	118.922	325.982	108.087	0.331574	-1.5926	7.0634e-05	1.22511	down
NEG_t9	Taxacin	141.308	148.724	145.014	620.468	613.277	629.074	145.015	620.94	4.28189	2.09825	4.73067e-06	1.23227	up
NEG_t91	Baeocystin	286.664	263.92	252.703	1454.46	1540.28	1518.88	267.763	1504.54	5.61892	2.49029	8.28149e-05	1.23132	up
NEG_t92	NCGC00347813-02_C19H22N2O9_Uridine, 3'-(2,4-dimethoxy-6-methylbenzoate)	0.507006	1.65633	2.25191	1244.38	1256.78	1221.47	1.47175	1240.87	843.13	9.71961	6.70411e-05	1.23238	up
NEG_t95	[(2R,3S,4S,5R,6S)-3,4,5-trihydroxy-6-[(2S,3R,4S,5S,6R)-3,4,5-trihydroxy-6-(hydroxymethyl)oxan-2-yl]oxyoxan-2-yl]methyl 8-methylnonanoate	621.59	577.811	602.13	1506.15	1523.19	1464.49	600.51	1497.94	2.49445	1.31872	5.05864e-06	1.23113	up
NEG_t98	6-O-Syringoylajugol	111.165	73.5186	97.4641	323.514	326.36	323.93	94.0493	324.602	3.4514	1.78718	0.00214627	1.22694	up
POS_t10	Ligupurpuroside C	3791.13	3593	4403.66	1820.08	1592.22	1742.48	3929.26	1718.26	0.437298	-1.19331	0.00822312	1.20149	down
POS_t100	Kedarcidin chromophore	1469.1	1556.98	1554.28	631.633	654.466	674.515	1526.79	653.538	0.428048	-1.22416	0.000206115	1.22938	down
POS_t101	N-(beta-D-Glucosyl)nicotinate	149.14	106.491	116.072	326.043	354.541	329.055	123.901	336.546	2.71626	1.44162	0.000338267	1.21922	up
POS_t108	Pendulone	145.557	146.261	128.321	56.2293	65.1112	69.6724	140.046	63.671	0.454642	-1.1372	0.000820265	1.21195	down
POS_t114	Shatavarin IV	3419.65	3103.74	3358.72	46365.6	45572.2	45189.8	3294.04	45709.2	13.8763	3.79456	2.03072e-05	1.23237	up
POS_t122	Hexose + C13H17O3	1168.85	1119.49	1180.03	463.637	466.114	512.561	1156.13	480.771	0.415847	-1.26588	1.26663e-05	1.22933	down
POS_t123	3Beta-Isodihydrocadambine 4-oxide	165.217	147.006	232.056	0.000518683	22.9243	47.4527	181.426	23.4592	0.129304	-2.95116	0.0120262	1.15579	down
POS_t2	Hydrangenol 8-O-glucoside	8204.85	8279.81	8282.29	1946.38	1891.81	1864.88	8255.65	1901.02	0.23027	-2.1186	5.79044e-09	1.23248	down
POS_t20	NCGC00380752-01_C17H30O12_alpha-D-Glucopyranoside, alpha-D-glucopyranosyl, 2-(2-methylbutanoate)	2019.95	1919.59	2041.26	13449.8	13882.3	13883.5	1993.6	13738.6	6.89133	2.78478	6.00945e-05	1.23215	up
POS_t23	fuzhuanin B	329.598	296.848	324.309	2302.93	2163.21	2243.56	316.919	2236.57	7.05723	2.8191	0.000215338	1.23139	up
POS_t26	Moroidin	11213.6	12026.5	11056.1	63537.5	61787.1	62208.7	11432.1	62511.1	5.46805	2.45103	1.99809e-06	1.2322	up
POS_t27	Azukisaponin VI	12835.4	12497.7	12386.1	3078.09	3188.05	3087.26	12573.1	3117.8	0.247975	-2.01173	8.39509e-05	1.23201	down
POS_t56	Dehydrophytosphingosine (not validated, isomer of 1677)	597.045	675.724	512.549	234.568	216.239	176.15	595.106	208.986	0.351174	-1.50974	0.00812907	1.19292	down
POS_t58	NCGC00384884-01_C22H36O4_	0.000518683	20.8715	15.4453	344.215	309.231	306.116	12.1058	319.854	26.4216	4.72365	0.000202468	1.22768	up
POS_t62	3-Oxo-24,25,26,27-tetranortirucall-7-en-23,21-olide	493.612	467.213	418.911	1697.97	1915.92	1856.76	459.912	1823.55	3.96499	1.98732	0.000915531	1.22635	up
POS_t7	Pyrenophorol	8642.44	8306.33	8908.49	4231.2	4241.23	4168.43	8619.09	4213.62	0.488871	-1.03247	0.00133209	1.22865	down
POS_t70	17-beta-Estradiol-3-glucuronide	4323.21	4199.1	4464.32	1496.07	1472.82	1498.73	4328.88	1489.21	0.344017	-1.53945	0.000642012	1.23074	down
POS_t71	Cropodine	1325.91	1288.41	1338.38	2978.34	2889.02	2995.6	1317.57	2954.32	2.24226	1.16495	4.39037e-05	1.23134	up
POS_t74	3'-N-Debenzoyltaxol	11.7626	10.145	8.86989	69.2676	82.3445	62.5851	10.2592	71.3991	6.95953	2.79899	0.00787866	1.21049	up
POS_t76	Onetine	412.97	349.554	423.482	2037.17	2035.79	2082.68	395.335	2051.88	5.19023	2.3758	2.26059e-06	1.23186	up
POS_t77	Aclacinomycin Y	4476.32	4325.86	4583.07	9601.92	9619.55	9733.89	4461.75	9651.79	2.16323	1.11319	6.59822e-06	1.23189	up
POS_t78	Terrestrosin K	35.2861	35.4453	29.5333	91.492	75.0922	86.8337	33.4216	84.4726	2.52749	1.3377	0.00398584	1.20726	up
POS_t8	Fraxetin-8-O-glucoside (Fraxin)	1224.76	1140.9	1196.44	2519.09	2333.25	2666.18	1187.37	2506.17	2.1107	1.07772	0.0034348	1.21877	up
POS_t86	Streptomycin	24.5062	18.5052	40.363	65.085	72.4008	60.9411	27.7915	66.1423	2.37995	1.25093	0.0137344	1.15129	up
POS_t92	Eriodictyol-7-O-Rutinoside (Eriocitrin)	6.75197	7.29268	7.86854	26.2426	17.2131	18.7298	7.3044	20.7285	2.83781	1.50478	0.0390626	1.13693	up
POS_t94	5-Hydroxymethylcytidine	0.000518683	0.000518683	0.000518683	25.7878	25.4496	30.2405	0.000518683	27.1593	52362.1	15.6762	0.0032152	1.22466	up
POS_t96	Deoxypumiloside	0.000518683	0.000518683	2.40768	23.8969	28.1167	31.7721	0.802905	27.9285	34.7844	5.12037	0.00338611	1.2135	up
POS_t99	NCGC00381323-01_C31H42O17_Methyl (2S,3Z,4S)-3-ethylidene-2-[(6-O-hexopyranosylhexopyranosyl)oxy]-4-{2-[2-(4-hydroxyphenyl)ethoxy]-2-oxoethyl}-3,4-dihydro-2H-pyran-5-carboxylate	6.27899	6.83997	11.4749	47.1957	37.0214	36.6959	8.19796	40.3043	4.91638	2.2976	0.00418006	1.19907	up

## Sheet: Supplementary Table 6
Supplementary Table 6. Statistical analysis of differential metabolites between GR and RR groups.
#ID	name	GR-1	GR-2	GR-3	RR-1	RR-2	RR-3	GR_Mean	RR_Mean	Fold_change	log2FC	Pvalue	VIP	regulated
NEG_q2	12,13-Dihome	148299	131760	138599	49689.7	60272.5	24317.6	139553	44759.9	0.320738	-1.64053	0.00517993	1.27115	down
NEG_q6	2-(2-Methylbenzamido)Acetic Acid	4412.68	1936.5	1291.35	0.000518683	0.000518683	0.000518683	2546.84	0.000518683	2.03657e-07	-22.2274	0.115789	1.04883	down
NEG_q7	2,3,5,4'-Tetrahydroxystilbene 2-O-Β-D-Glucoside	59966	53987.4	34272.4	210659	226371	235728	49408.6	224253	4.53875	2.18229	8.30435e-05	1.2997	up
NEG_q8	2,3-Dihydroxy-4-Methoxybenzoic Acid	43377.8	42626.7	40404.9	0.000518683	0.000518683	20058.2	42136.4	6686.08	0.158677	-2.65584	0.0318706	1.22373	down
NEG_q14	2-Dimethylaminoethylphosphonic Acid	0.000518683	926.387	1802.16	6461.2	3782.21	3019.54	909.517	4420.98	4.86081	2.2812	0.0587385	1.09063	up
NEG_q17	2-Hydroxypalmitic Acid	259074	282800	292341	678911	633160	559292	278072	623788	2.24326	1.1656	0.00652828	1.28149	up
NEG_q37	5-Hydroxymethyluracil	11270.7	8055.39	14461.3	22221.3	27345.5	23825.6	11262.5	24464.1	2.17218	1.11915	0.00586202	1.23115	up
NEG_q40	9(S)-Hpotre	518994	539801	534134	0.000518683	0.000518683	456134	530977	152045	0.286349	-1.80415	0.130033	1.02088	down
NEG_q45	Adipic Acid	31324.8	30001	30697.8	134550	45593	117775	30674.5	99306	3.23741	1.69484	0.128332	1.02468	up
NEG_q47	Allantoic Acid	802317	824570	755068	155003	151708	170666	793985	159126	0.200414	-2.31894	0.000470419	1.30638	down
NEG_q48	Allantoin	9747.79	13752	13236.8	0.000518683	0.000518683	3330.29	12245.5	1110.1	0.0906532	-3.4635	0.00282141	1.25371	down
NEG_q59	Beta-Costic Acid	0.000518683	0.000518683	0.000518683	5208.66	6945.98	2955.59	0.000518683	5036.74	9.71065e+06	23.2111	0.0487806	1.19015	up
NEG_q60	Betulinic Acid	29739.6	38967.1	37310.8	0.000518683	0.000518683	0.000518683	35339.2	0.000518683	1.46773e-08	-26.0218	0.00639801	1.29275	down
NEG_q63	Brevifolincarboxylic Acid	435851	367666	428052	162472	181728	154237	410523	166146	0.404717	-1.30501	0.00349303	1.28664	down
NEG_q74	Cis-Vaccenic Acid	2.11705e+06	1.97606e+06	1.4036e+06	918001	971358	771568	1.83224e+06	886976	0.484094	-1.04664	0.0412648	1.18098	down
NEG_q76	Cyclo(L-Leu-Trans-4-Hydroxy-L-Pro)	174243	186470	186543	462716	403142	400056	182419	421971	2.3132	1.20989	0.00560284	1.29001	up
NEG_q81	Decanedioic Acid	32223.4	58072.8	42192.1	0.000518683	0.000518683	0.000518683	44162.8	0.000518683	1.17448e-08	-26.3434	0.0278405	1.23934	down
NEG_q97	Dl-Arginine	1.10597e+07	1.01526e+07	1.08045e+07	3.50819e+06	3.11587e+06	3.48514e+06	1.06723e+07	3.36973e+06	0.315746	-1.66316	0.000214346	1.30497	down
NEG_q108	D-(+)-Melezitose	908912	634677	825078	2.2892e+06	1.91474e+06	1.96913e+06	789556	2.05769e+06	2.60614	1.38191	0.00146015	1.27758	up
NEG_q121	(-)-Epigallocatechin Gallate	1.24632e+06	1.20515e+06	1.18788e+06	345557	321726	355851	1.21312e+06	341044	0.281131	-1.83069	1.43906e-05	1.30794	down
NEG_q136	(-)-Gallocatechin Gallate	1.84603e+06	1.75163e+06	1.83736e+06	477736	516760	497357	1.81167e+06	497284	0.274489	-1.86518	0.000116836	1.30775	down
NEG_q137	Gallocatechin Gallate	1.64308e+06	1.64162e+06	1.54516e+06	433649	386456	491136	1.60995e+06	437081	0.271487	-1.88105	1.26351e-05	1.3056	down
NEG_q141	Glaucarubin	0.000518683	0.000518683	0.000518683	2225.9	1855.55	1017.74	0.000518683	1699.73	3.27701e+06	21.6439	0.0414734	1.20698	up
NEG_q143	Glucosyringic Acid	0.000518683	513176	456030	988190	1.26539e+06	963640	323068	1.07241e+06	3.31944	1.73094	0.024551	1.16895	up
NEG_q147	H-2-Nal-Oh	43188.7	42068.5	54830.5	18425.8	12776.1	8506.16	46695.9	13236	0.283452	-1.81883	0.00375027	1.25473	down
NEG_q151	Hexadecanedioic Acid	0.000518683	0.000518683	0.000518683	9114.18	8426.77	6251.42	0.000518683	7930.79	1.52903e+07	23.8661	0.0116298	1.2794	up
NEG_q154	Hyperoside	0.000518683	0.000518683	0.000518683	64545.3	101457	67100.4	0.000518683	77700.9	1.49804e+08	27.1585	0.0226645	1.25194	up
NEG_q156	Incensole	336513	264657	305792	553527	662033	604405	302321	606655	2.00666	1.0048	0.00225314	1.27108	up
NEG_q157	Inosine	2898.36	3202.52	4456.26	1486.95	2228.21	694.929	3519.05	1470.03	0.417735	-1.25934	0.0347949	1.10531	down
NEG_q162	Isoliquiritigenin	39808	34077.9	39622.6	154622	174570	158400	37836.2	162531	4.29565	2.10288	0.00112411	1.30249	up
NEG_q164	Isopimaric Acid	114796	57920.7	141856	450355	314760	314888	104858	360001	3.43324	1.77957	0.0146033	1.21409	up
NEG_q166	Isoquercitrin	20125.6	26836	4490.68	210367	184393	152641	17150.8	182467	10.639	3.41129	0.0046177	1.27949	up
NEG_q168	Ivangustin	53035.9	91511.3	100592	18604.3	37608.7	40581.3	81713	32264.8	0.394855	-1.34061	0.0584698	1.09688	down
NEG_q183	Licochalcone B	20980.7	12902.3	0.000518683	268243	257688	248289	11294.3	258073	22.8498	4.51411	8.2427e-06	1.30631	up
NEG_q184	Liquiritin Apioside	1.90357e+06	1.64639e+06	1.84831e+06	1.18146e+06	491022	381791	1.79943e+06	684757	0.380542	-1.39387	0.0371517	1.18471	down
NEG_q188	Loureirin A	12553	13906.6	7047.23	231666	225754	255060	11168.9	237493	21.2637	4.41032	0.000946896	1.30502	up
NEG_q192	L-Tyrosine	2.2482e+06	2.23577e+06	2.19583e+06	65566.7	66836.4	62196.8	2.2266e+06	64866.6	0.0291326	-5.10122	4.72269e-05	1.30918	down
NEG_q193	Lucidone	147346	172918	175257	733584	695122	729674	165174	719460	4.35578	2.12293	7.82277e-06	1.30736	up
NEG_q194	Luteolin	102053	77229.9	79284.1	43403.5	52536.4	0.000518683	86188.9	31980	0.371045	-1.43033	0.0597914	1.08965	down
NEG_q202	Meglutol	2.87409e+06	2.83414e+06	2.8228e+06	1.00677e+06	1.05756e+06	1.01528e+06	2.84368e+06	1.02654e+06	0.360989	-1.46997	1.31414e-07	1.30893	down
NEG_q205	Methyl 4-Hydroxyphenylacetate	3.19093e+06	3.04734e+06	3.20167e+06	1.53107e+06	1.44667e+06	1.41786e+06	3.14665e+06	1.4652e+06	0.465639	-1.10272	2.85824e-05	1.30597	down
NEG_q206	Methyl Gallate	36909.5	34488.4	30104.6	0.000518683	21440.6	0.000518683	33834.2	7146.86	0.211232	-2.2431	0.0558221	1.14426	down
NEG_q211	Methyl Tridecanoate	34319.3	0.000518683	41525	85039.2	94372	82636.4	25281.4	87349.2	3.45507	1.78872	0.0323521	1.20346	up
NEG_q216	N-Acetyl-L-Glutamic Acid	0.000518683	0.000518683	2925.19	4572.75	3709.65	8956.05	975.063	5746.15	5.89311	2.55903	0.0792283	1.02526	up
NEG_q219	(±)-Naringenin	0.000518683	0.000518683	0.000518683	35507.6	37991.7	34997.7	0.000518683	36165.7	6.9726e+07	26.0552	0.000653273	1.30762	up
NEG_q220	Naringenin Chalcone	25762.6	18050	11720.3	87401.3	64518.8	64969.4	18511	72296.5	3.9056	1.96555	0.00766323	1.24745	up
NEG_q221	N-Carbamoyl-Dl-Aspartic Acid	1.53897e+06	1.45312e+06	1.67021e+06	291596	302456	338676	1.5541e+06	310909	0.200058	-2.32151	0.00170096	1.3023	down
NEG_q223	Nigracin	86194.3	65315	90071.1	468079	368034	359084	80526.8	398399	4.94741	2.30667	0.00926095	1.27736	up
NEG_q230	Oleic Acid	1.00958e+06	1.46139e+06	919440	0.000518683	0.000518683	602087	1.13014e+06	200696	0.177585	-2.49342	0.0249716	1.14109	down
NEG_q238	Palmitoleic Acid	88348.6	102161	77218.7	62173.5	51151.2	0.000518683	89242.7	37774.9	0.423283	-1.24031	0.101177	1.02469	down
NEG_q240	Papain	235069	224257	245140	616336	553675	512178	234822	560730	2.38789	1.25574	0.00676902	1.28644	up
NEG_q242	Perseitol	35966.1	37184.2	45490.9	0.000518683	25811.2	0.000518683	39547.1	8603.72	0.217556	-2.20054	0.0565961	1.12826	down
NEG_q246	Phorbol	103498	106484	89856.7	213522	181142	215957	99946.2	203540	2.0365	1.02609	0.00458157	1.2737	up
NEG_q250	Piceatannol 3'-O-Glucoside	84320.9	75747.5	66872.9	337971	327936	372310	75647.1	346072	4.57483	2.19372	0.000830084	1.30201	up
NEG_q251	Pimaric Acid	40767	90277.4	42696.5	313227	277196	173493	57913.6	254639	4.39687	2.13648	0.0297645	1.19109	up
NEG_q264	Robinetinidin Chloride	75522.4	86315.4	95327.7	46692.9	44085.4	34615.3	85721.8	41797.9	0.487599	-1.03623	0.00505688	1.25078	down
NEG_q267	Rutin (Trihydrate)	54860.5	30930.1	77823.9	1403.47	0.000518683	0.000518683	54538.2	467.824	0.00857792	-6.86516	0.0571865	1.17063	down
NEG_q268	Sclareol	238977	160788	92374.6	414019	544236	645418	164047	534558	3.25857	1.70424	0.0141139	1.20385	up
NEG_q280	Sulfate	6.74334e+06	6.39775e+06	6.87091e+06	2.96144e+06	2.45451e+06	1.92807e+06	6.67067e+06	2.44801e+06	0.366981	-1.44622	0.00131389	1.29361	down
NEG_q284	Thunberginol C	0.000518683	0.000518683	0.000518683	24546.2	26561.3	47828.8	0.000518683	32978.7	6.35817e+07	25.9221	0.0474043	1.19323	up
NEG_q292	Tricarballylic Acid	59281.4	87787.9	68294.7	212303	141729	125374	71788	159802	2.22602	1.15447	0.0695599	1.10503	up
NEG_q300	Uridine 5'-Monophosphate Disodium Salt	4.7029e+06	5.57127e+06	5.90442e+06	3.55454e+06	1.62407e+06	2.39665e+06	5.39286e+06	2.52509e+06	0.468228	-1.09472	0.0177939	1.1877	down
NEG_q303	Wedelolactone	0.000518683	0.000518683	0.000518683	724244	658023	680133	0.000518683	687467	1.32541e+09	30.3038	0.000800705	1.30723	up
NEG_q306	Α-Arbutin	801.385	1602.25	1819.29	3490.77	3793.18	3909.61	1407.64	3731.19	2.65067	1.40636	0.00915947	1.25838	up
NEG_q308	Α-L-Rhamnose Monohydrate	472941	458932	546825	193054	193151	181787	492899	189331	0.384116	-1.38038	0.00710371	1.28833	down
NEG_q310	Β-Aspartylaspartic Acid	186097	203473	335459	79696.7	132824	112519	241676	108347	0.448312	-1.15742	0.0938	1.05028	down
POS_q2	1,4-Diaminobutane (Dihydrochloride)	56602.7	60728.7	77769.3	28803.4	0.000518683	0.000518683	65033.6	9601.12	0.147633	-2.75991	0.01203	1.20813	down
POS_q4	1-Aminocyclopropane-1-Carboxylic Acid	182524	150931	123011	62807.3	60497.9	57284.7	152155	60196.6	0.395626	-1.33779	0.03227	1.22569	down
POS_q22	3-Hydroxy-2-Phenyl-Propanamide	1.33541e+07	1.44261e+07	1.22094e+07	1.40083e+06	1.2963e+06	1.11221e+06	1.33299e+07	1.26978e+06	0.095258	-3.39202	0.00243712	1.30188	down
POS_q25	4'-Hydroxy-2,4-Dimethoxychalcone	42426	14748.9	42035.9	243632	186737	184431	33070.3	204933	6.1969	2.63155	0.00484052	1.27045	up
POS_q28	4-Hydroxyphenylacetylglutamic Acid	10678.8	13225.6	11183.9	30493.7	24997.2	24683.5	11696.1	26724.8	2.28493	1.19215	0.00768053	1.26353	up
POS_q33	6''-O-Acetylglycitin	393152	258653	264981	149916	100404	88975.6	305595	113098	0.370092	-1.43404	0.0330555	1.17338	down
POS_q35	9,12,15-Octadecatrien-1-Ol	54652.2	52777.8	53231.4	145199	132931	117414	53553.8	131848	2.46197	1.29981	0.0100984	1.28244	up
POS_q50	Asperuloside	605482	567570	776635	183252	201643	167143	649896	184013	0.283142	-1.8204	0.0166827	1.26107	down
POS_q51	Benzamidine (Hydrochloride)	722205	759507	641479	21153.4	25816.7	17662.6	707731	21544.3	0.0304413	-5.03782	0.00247057	1.30259	down
POS_q66	Cyanidin 3-Sambubioside (Chloride)	0.000518683	5483.92	5650.15	323460	192135	155042	3711.36	223546	60.2328	5.91248	0.049826	1.18718	up
POS_q72	Dehp	42506.3	61069.6	60924.4	0.000518683	29390.6	27024.3	54833.5	18805	0.342947	-1.54394	0.0406698	1.11021	down
POS_q78	Dl-3-Phenylalanine	1.55245e+07	1.49307e+07	1.20789e+07	1.29236e+06	1.39875e+06	1.35319e+06	1.4178e+07	1.3481e+06	0.0950837	-3.39466	0.00676423	1.29165	down
POS_q80	Dl-Methionine Methylsulfonium Chloride	377912	317280	328227	0.000518683	1129.94	2972.1	341140	1367.35	0.00400817	-7.96284	0.00294978	1.30147	down
POS_q81	Dl-Threonine	4.66781e+06	4.52369e+06	4.20391e+06	467284	417322	397193	4.46514e+06	427266	0.0956894	-3.3855	0.000916803	1.30624	down
POS_q85	D-Phenylalanine	3.51507e+06	3.36807e+06	3.05775e+06	333750	311872	278971	3.31363e+06	308198	0.0930092	-3.42648	0.00177479	1.304	down
POS_q89	Dump	0.000518683	0.000518683	0.000518683	888.812	888.821	888.835	0.000518683	888.823	1.71362e+06	20.7086	5.48685e-11	1.30932	up
POS_q96	Genistein 7,4'-Di-O-Beta-D-Glucopyranoside	711949	577073	679714	209253	192914	201239	656245	201135	0.306494	-1.70607	0.00727219	1.28863	down
POS_q98	Germacrone	11760.5	7331.11	7517.92	4889.41	0.000518683	4044.73	8869.84	2978.05	0.33575	-1.57454	0.0479799	1.06783	down
POS_q105	H-Hoarg-Oh	831712	1.12787e+06	1.0328e+06	343590	305101	310811	997462	319834	0.320648	-1.64094	0.0148383	1.2672	down
POS_q107	Histamine (Phosphate)	23920.4	2857.43	8309.99	38760.2	61373.5	73852.4	11696	57995.4	4.95858	2.30993	0.025939	1.16135	up
POS_q117	Isoleucine	113545	88901.9	115404	27594.9	0.000518683	23698.9	105951	17097.9	0.161376	-2.6315	0.00185295	1.26306	down
POS_q124	L-Alloisoleucine	243542	290044	260200	55494	56301.9	38838.3	264595	50211.4	0.189767	-2.3977	0.00126171	1.29712	down
POS_q125	L-Arginine	3.28641e+06	3.47482e+06	3.00152e+06	823946	876739	710184	3.25425e+06	803623	0.246946	-2.01773	0.00123205	1.3001	down
POS_q126	L-Arginine (Hydrochloride)	3.66581e+06	3.34728e+06	3.52795e+06	901909	744599	821414	3.51368e+06	822641	0.234125	-2.09465	0.000149195	1.30551	down
POS_q131	L-Histidine	2.7679e+06	2.44916e+06	2.67197e+06	709937	583512	646413	2.62968e+06	646621	0.245894	-2.02389	0.000700007	1.30255	down
POS_q139	L-Isoleucine	262203	269466	280237	48764.1	43373.5	39675.2	270635	43937.6	0.16235	-2.62282	4.32971e-05	1.30758	down
POS_q140	L-Leucine	160105	118118	117167	18912.2	13711.2	24151.2	131797	18924.9	0.143591	-2.79996	0.0124592	1.26824	down
POS_q145	L-Phenylalanine	9.34724e+06	9.09019e+06	8.94273e+06	852518	774274	766412	9.12672e+06	797735	0.0874065	-3.51612	9.883e-05	1.30876	down
POS_q149	L-Valine	1.35204e+06	1.31154e+06	1.11948e+06	484646	446337	515835	1.26102e+06	482273	0.382448	-1.38667	0.00537345	1.28598	down
POS_q151	Maltotriose	266303	169176	58487.7	747379	612003	654252	164656	671211	4.07646	2.02732	0.00357637	1.25928	up
POS_q162	Nerolidol Acetate	929.874	1664.7	2334.36	8149.31	6947.43	4605.23	1642.98	6567.32	3.9972	1.99899	0.0291102	1.19238	up
POS_q168	Nystose	10599.7	19983.4	15561.2	102414	54417.9	103958	15381.5	86930	5.65161	2.49866	0.0446297	1.18907	up
POS_q169	O-Acetylethanolamine	145673	133178	131656	51059.2	81693.7	60561.8	136836	64438.2	0.470917	-1.08646	0.00615915	1.26126	down
POS_q174	Phosphorylcholine	147338	96955.9	105928	21773.7	48389.1	19847.8	116741	30003.5	0.25701	-1.9601	0.0141973	1.20879	down
POS_q182	R162	56607.8	59124.9	54844.2	146865	129743	118268	56859	131626	2.31495	1.21098	0.0107991	1.27747	up
POS_q183	Raffinose	173486	128619	94681.6	397304	354246	307823	132262	353124	2.66988	1.41678	0.0032103	1.24988	up
POS_q184	Rhombifoline	2101.18	2995	1996.3	1325.89	1270.13	0.000518683	2364.16	865.34	0.366024	-1.44999	0.0542707	1.06458	down
NEG_t119	4E-Deacetylchromolaenide 4'-O-acetate	312.872	322.337	327.769	151.774	145.51	139.466	320.993	145.583	0.453541	-1.14069	9.04449e-06	1.30665	down
NEG_t122	onopordopicrin	275.348	304.728	272.437	1083.88	1114.56	1151.03	284.171	1116.49	3.92894	1.97414	3.57459e-05	1.3075	up
NEG_t133	Polycephalin C	413.296	485.914	431.508	1257.47	1221.06	1194.82	443.573	1224.45	2.76043	1.46489	1.38128e-05	1.30587	up
NEG_t14	Senecioic acid	3028.37	3144.04	3160.89	920.041	817.635	775.224	3111.1	837.633	0.26924	-1.89303	2.8984e-06	1.30752	down
NEG_t145	SPECTINOMYCIN	45.1577	30.0572	55.3445	122.399	140.606	134.753	43.5198	132.586	3.04657	1.60719	0.000933812	1.28283	up
NEG_t146	Toluene-cis-dihydrodiol	596.029	583.007	594.451	255.005	275.702	271.062	591.162	267.256	0.452086	-1.14533	7.73823e-06	1.30792	down
NEG_t152	THF-L-glutamate	7453.93	7384.56	7309.85	3406.47	3656.62	3590.88	7382.78	3551.32	0.481028	-1.05581	1.70373e-05	1.30801	down
NEG_t3	Forsythenside A	3515.21	3639.02	3667.75	1566.03	1562.87	1493.42	3607.33	1540.77	0.427123	-1.22728	3.99681e-05	1.30765	down
NEG_t32	(2S,3R,4S,5S,6R)-2-[(2R,3R,4S,5S,6R)-4,5-dihydroxy-6-(hydroxymethyl)-2-(3-hydroxy-6-methylheptoxy)oxan-3-yl]oxy-6-(hydroxymethyl)oxane-3,4,5-triol	3810.76	3558.78	3574.54	1818.61	1652.27	1724.84	3648.03	1731.9	0.474751	-1.07476	0.000158373	1.30297	down
NEG_t43	Momordicoside K	326.212	235.616	229.504	691.252	699.6	653.694	263.777	681.515	2.58368	1.36943	0.00169861	1.29204	up
NEG_t58	Hythiemoside B	128.994	128.757	134.616	716.307	635.822	653.197	130.789	668.442	5.11085	2.35356	0.00195442	1.3039	up
NEG_t76	LysoPC 15-1	14.1395	23.8654	14.8174	104.463	124.606	109.138	17.6075	112.736	6.40273	2.67869	0.000819194	1.29598	up
NEG_t79	26-Nor-8-oxo-alpha-onocerin	1971.66	1911.38	1866.63	227.693	221.419	222.234	1916.56	223.782	0.116763	-3.09835	0.000306641	1.30847	down
NEG_t85	10Z-Nonadecenoic acid	39.0334	38.0119	43.308	91.7007	80.9386	95.3096	40.1178	89.3163	2.22635	1.15468	0.00347854	1.28688	up
NEG_t90	6-O-Acetylarbutin	789.557	800.922	745.63	1645.46	1674.71	1633.74	778.703	1651.3	2.12058	1.08446	5.05034e-06	1.30785	up
NEG_t91	Baeocystin	30.8326	18.4186	25.9955	7.462	9.6566	5.77293	25.0822	7.63051	0.30422	-1.71681	0.0311354	1.20121	down
NEG_t92	NCGC00347813-02_C19H22N2O9_Uridine, 3'-(2,4-dimethoxy-6-methylbenzoate)	86.9673	105.915	107.407	40.1762	41.6778	65.054	100.096	48.9693	0.489222	-1.03144	0.00878314	1.21287	down
POS_t105	albocycline	27.7384	43.3966	26.2711	67.5539	81.8382	84.3692	32.4687	77.9204	2.39986	1.26295	0.00391481	1.24208	up
POS_t117	Primulic acid I	578.277	592.489	600.013	1566.25	1509.41	1615.72	590.259	1563.8	2.64934	1.40563	0.000645276	1.3066	up
POS_t119	haploside D	13030.4	12932.9	13190.4	5639.78	5725.17	5582.16	13051.2	5649.04	0.432836	-1.20811	2.24244e-06	1.30897	down
POS_t13	(1R,6R)-6-Hydroxy-2-succinylcyclohexa-2,4-diene-1-carboxylate	294.557	277.662	276.91	638.711	668.558	687.166	283.043	664.812	2.3488	1.23192	0.000319115	1.30517	up
POS_t15	Dehydroeburicoic acid	1040.89	1237.04	1145.11	331.549	681.348	650.93	1141.01	554.609	0.486067	-1.04077	0.0189948	1.20384	down
POS_t18	Oxyphyllenone A	20.0719	13.5257	21.738	41.9544	51.6736	67.4925	18.4452	53.7068	2.9117	1.54186	0.031331	1.19604	up
POS_t2	Hydrangenol 8-O-glucoside	386.271	381.764	396.456	1060.81	1112.25	1103.21	388.164	1092.09	2.81347	1.49235	0.000218633	1.3079	up
POS_t27	Azukisaponin VI	25031.3	24265.7	25045.7	88363.1	89252.8	92175.6	24780.9	89930.5	3.62903	1.85958	0.000168714	1.30846	up
POS_t34	Prolylproline	573.913	569.859	523.648	132.343	105.538	153.784	555.807	130.555	0.234892	-2.08993	4.35514e-05	1.30278	down
POS_t45	Pikromycin	239.104	254.812	240.958	4318.72	4488.91	4810.68	244.958	4539.44	18.5315	4.21191	0.00111313	1.30637	up
POS_t52	Trihexosylceramide (d18:1/24:0)	55823	58788.5	57784.9	139573	135206	135654	57465.5	136811	2.38076	1.25142	6.63992e-06	1.3082	up
POS_t54	NCGC00347389-02_C42H72O14_beta-D-Glucopyranoside, (3beta,6alpha,9xi,12beta)-3,12,20-trihydroxydammar-24-en-6-yl 2-O-beta-D-glucopyranosyl-	106264	110403	108477	27512	27297.9	26451.5	108381	27087.1	0.249924	-2.00044	8.39177e-05	1.30872	down
POS_t56	Dehydrophytosphingosine (not validated, isomer of 1677)	178.42	174.429	187.153	356.454	388.884	392.531	180.001	379.29	2.10716	1.0753	0.00149865	1.29983	up
POS_t66	NCGC00347808-02_C18H22O6_(5E,11E)-7,8,14,16-Tetrahydroxy-3-methyl-3,4,7,8,9,10-hexahydro-1H-2-benzoxacyclotetradecin-1-one	1137.59	1081.21	1192.23	2585.43	2516.7	2482.8	1137.01	2528.31	2.22364	1.15293	6.18425e-06	1.30671	up
POS_t89	3'-Sialyl-3-fucosyllactose	528.12	556.813	498.33	88.9976	98.5246	99.4836	527.754	95.6686	0.181275	-2.46375	0.00106129	1.30518	down
POS_t91	27-O-Demethyl-25-O-desacetylrifamycin SV	579.195	568.071	577.889	208.695	217.979	188.892	575.052	205.189	0.356818	-1.48674	9.234e-05	1.30768	down

## Sheet: Supplementary Table 7
Supplementary Table 7. Statistical analysis of differential genes between GS and RS groups.
#ID	GS1_Count	GS2_Count	GS3_Count	RS1_Count	RS2_Count	RS3_Count	GS1_FPKM	GS2_FPKM	GS3_FPKM	RS1_FPKM	RS2_FPKM	RS3_FPKM	FDR	log2FC	regulated
NewGene_17255	356	320	181	941	1100	561	4.1313	3.7376	2.45712	12.4358	13.7744	7.249	0.00831359	1.50968	up
Am05G013210	20	154	134	502	584	994	0.421848	3.52842	3.07438	10.9907	12.8861	24.4917	0.00862104	2.73378	up
NewGene_10321	66	254	520	40	45	18	2.4766	7.06028	14.6335	1.0613	1.21242	0.501936	0.00499383	-3.07723	down
Am06G020470	768	1357	1268	501	549	680	11.5834	21.514	20.234	7.58894	8.37303	11.5843	0.0345944	-1.0159	down
NewGene_1693	13	49	0	396	402	229	0.177207	0.797397	0	7.58888	6.07393	4.63374	0.0344401	3.94262	up
NewGene_5262	40	13	10	130	84	121	0.86652	0.239752	0.221466	2.5546	1.35926	3.2643	0.0425765	2.33889	up
Am04G016590	2119	3078	2733	1919	1335	871	21.7343	33.1531	29.6395	19.775	13.8471	10.0792	0.0405774	-1.01526	down
Am06G006660	12	65	63	272	480	172	0.14822	0.84714	0.835345	3.42417	6.08979	2.43392	0.0103428	2.65062	up
Am04G027950	157	237	315	1264	1249	629	3.59833	5.69702	7.63017	29.1605	29.004	16.3036	8.0708e-06	2.08123	up
Am05G038330	0	44	0	498	774	465	0	0.381755	0	4.15867	6.51257	4.36606	0.0385735	5.20214	up
Am02G038220	7471	10571	3812	3358	3206	1137	91.9058	136.571	49.5675	41.491	39.8914	15.7752	0.0398746	-1.60942	down
Am02G036970	35	59	67	268	240	85	1.82402	3.22595	3.69523	14.0468	12.6444	4.98503	0.0416049	1.80353	up
Am06G023540	40	73	116	20	14	14	0.644184	1.24657	2.00945	0.326717	0.21607	0.25687	0.0141454	-2.2964	down
Am04G028060	90	178	61	1280	1663	762	1.08573	2.25339	0.76693	15.546	20.3358	10.3966	7.56493e-09	3.3981	up
Am08G003810	322	311	264	3844	3263	467	7.18583	7.28638	6.22449	86.2833	73.7581	11.7744	0.000523289	2.97279	up
Am07G002090	231	267	282	762	711	445	1.51202	1.83412	1.95356	5.02209	4.71904	3.29017	0.000401557	1.22766	up
Am03G001420	706	539	679	208	152	377	10.9722	8.78984	11.144	3.24439	2.38735	6.60826	0.0432961	-1.41254	down
Am09G000620	133	134	133	295	382	236	3.93533	4.18056	4.19004	8.80885	11.5167	7.90498	0.0027794	1.11845	up
Am04G021170	286	291	450	886	672	849	3.36314	3.58785	5.58664	10.4722	7.99182	11.2763	0.0021203	1.18667	up
NewGene_17768	131	50	85	0	0	0	5.30131	2.13649	3.63763	0	0	0	3.64108e-07	-8.97783	down
NewGene_12840	0	0	0	71	93	60	0	0	0	1.0928	1.42712	1.02845	3.55918e-07	8.59477	up
Am02G006550	238	254	277	1007	946	337	4.54822	5.09734	5.58955	19.3622	18.3136	7.27649	0.0199431	1.48976	up
NewGene_14448	605	148	193	59	54	96	6.4941	1.6663	2.183	0.634802	0.577177	1.15279	0.034108	-2.23601	down
Am03G035120	39	524	590	59	36	12	0.769703	10.8985	12.372	1.16833	0.719482	0.267908	0.0130042	-3.49364	down
Am09G021750	1117	1917	2255	1170	668	644	13.5431	24.4144	28.9058	14.2524	8.1837	8.80526	0.0449441	-1.14515	down
Am04G001530	975	593	241	4637	6669	2245	18.5023	11.8142	4.82195	88.4205	128.063	48.0848	0.000155128	2.7917	up
NewGene_5750	124	119	77	38	37	25	6.62222	6.65545	4.34268	2.03989	1.99364	1.49488	0.00918129	-1.75814	down
Am04G012280	52	70	34	244	231	117	2.10446	2.96415	1.42549	9.97747	9.51318	5.36084	0.0129063	1.83389	up
NewGene_2399	143	43	62	0	0	0	4.55357	1.20174	1.76577	0	0	0	2.89757e-06	-8.88532	down
Am08G007880	1320	1038	856	0	0	0	209.645	173.134	143.837	0	0	0	5.01932e-21	-12.5768	down
NewGene_8264	0	0	0	80	56	54	0	0	0	1.00329	0.714134	0.885659	2.35261e-06	8.36518	up
Am09G001030	30	8	20	74	132	636	0.21876	0.057676	0.155129	0.556724	1.0009	5.38461	0.00406595	3.86306	up
Am09G018820	5880	6151	2705	1851	1819	942	81.1232	89.1251	39.4579	25.6474	25.3803	14.6653	0.00167461	-1.77166	down
NewGene_22252	175	242	322	42	25	36	3.2798	4.77288	6.41326	0.786886	0.475427	0.754762	1.66014e-08	-2.88489	down
Am03G002600	279	714	1134	139	130	234	3.31592	8.92916	14.2844	1.65202	1.55719	3.14385	0.0105068	-2.09372	down
NewGene_11417	95	197	392	0	0	0	1.47878	2.93014	6.27332	0	0	0	3.2861e-10	-10.3078	down
Am01G021830	0	0	3	75	92	85	0	0	0.094981	2.57591	3.21095	3.30433	1.07488e-05	6.36035	up
Am06G020480	21	352	380	12	18	37	0.22149	3.99897	4.34356	0.12916	0.196029	0.447159	0.0210246	-3.49546	down
Am02G024810	1605	1414	1164	3513	3436	2822	28.4637	26.3278	21.8126	62.5867	61.6501	56.492	6.17703e-06	1.15198	up
Am04G008730	240	230	422	99	98	28	4.52894	4.55686	8.43662	1.87554	1.86586	0.597577	0.011855	-2.06207	down
Am09G002060	385	161	165	0	0	0	8.01981	3.50612	3.63578	0	0	0	3.32118e-11	-10.4061	down
Am06G002840	284	70	46	8	12	17	3.28626	0.839847	0.556418	0.092278	0.133485	0.212843	0.00639331	-3.50706	down
NewGene_22430	219	283	236	48	61	99	3.00006	4.05764	3.52502	0.680492	0.904274	1.57297	0.0021469	-1.86769	down
Am08G000200	144	110	94	21	24	33	1.62689	1.30375	1.12282	0.238448	0.265613	0.414705	0.000721195	-2.21378	down
Am03G000440	1119	4576	3185	559	437	389	14.4095	61.892	43.3717	7.2304	5.69053	5.65283	6.94243e-06	-2.73927	down
Amptg000100lG000120	1643	1572	1747	3582	4440	3445	23.2856	23.3881	26.1804	50.9986	63.6637	55.1046	1.14505e-14	1.1448	up
Am03G000190	111	296	333	51	80	74	1.09429	3.06535	3.47078	0.502713	0.7977	0.815707	0.0162253	-1.89476	down
Am02G022530	800	784	420	142	98	159	11.2882	11.6215	6.26584	2.00543	1.38804	2.52245	5.10816e-06	-2.38883	down
Am01G005510	3532	4976	2272	1408	1895	822	44.1032	65.2581	29.9935	17.6559	23.9391	11.5859	0.011959	-1.48148	down
NewGene_11381	102	49	46	0	0	0	8.87184	4.48544	4.19798	0	0	0	5.72438e-06	-8.55378	down
Am09G001590	1231	681	763	45	38	26	43.6513	25.3717	28.6106	1.59853	1.35896	1.0385	1.0651e-27	-4.69443	down
NewGene_21258	6	0	0	864	589	69	0.0838	0	0	17.1489	12.0985	1.22173	2.78556e-06	7.85393	up
Am02G010120	177	35	24	1226	1210	363	4.00378	0.8146	0.574614	27.987	27.8047	9.29868	0.00242244	3.4464	up
Am06G024540	126	117	143	465	279	203	1.42109	1.38847	1.70907	5.28624	3.18696	2.58892	0.0491129	1.22602	up
Am01G042630	824	1193	533	451	342	255	12.9716	19.7236	8.86931	7.12366	5.44755	4.52615	0.0273349	-1.36582	down
NewGene_24993	435	251	251	77	116	147	27.1453	16.4496	16.5166	4.81784	7.27144	10.2892	0.0316672	-1.51806	down
Am05G009870	587	451	489	1242	1057	1105	7.13951	5.75734	6.29075	15.1915	13.0173	15.1856	3.64209e-05	1.09567	up
Am09G022840	458	305	596	206	164	195	9.37084	6.55574	12.9026	4.23727	3.39392	4.48549	0.00639331	-1.31093	down
NewGene_505	0	0	0	97	70	146	0	0	0	0.71856	0.518854	1.21812	7.42896e-08	9.11272	up
Am04G023780	150	309	105	49	33	40	16.7233	36.2932	12.3709	5.43381	3.654	5.00386	0.00596291	-2.27952	down
NewGene_2900	1337	1824	1986	743	1016	476	14.6719	19.8126	21.9651	8.28313	11.4041	4.7854	0.00221996	-1.27735	down
NewGene_3693	25	28	17	81	150	233	0.25046	0.301157	0.185726	0.834697	1.56367	2.71582	0.00156086	2.68419	up
Am06G001920	934	493	38	4802	7693	4034	14.0659	7.78498	0.590114	72.6495	117.211	68.5615	0.00481681	3.38197	up
NewGene_2124	29	40	46	473	551	66	0.336202	0.48889	0.560721	5.68587	7.36902	0.86678	0.00226782	3.14836	up
Am03G007220	16	26	9	72	69	89	0.218919	0.384337	0.132634	1.0145	0.977301	1.41321	0.0312987	2.10968	up
Am05G023160	1712	1237	1243	925	544	405	28.5295	21.6471	21.9029	15.4863	9.16461	7.61151	0.0239705	-1.23892	down
Am06G011210	2319	911	901	5368	3000	5033	77.3005	31.8806	31.7464	179.803	101.196	189.392	0.0237689	1.63421	up
Am01G010290	317	315	394	813	961	436	1.85533	1.93866	2.44065	4.78811	5.70615	2.88302	0.0406033	1.03079	up
Am01G005860	848	1007	965	1168	3851	3502	17.731	22.1048	21.3344	24.5206	81.4735	82.6481	0.0245648	1.54284	up
NewGene_26636	24	507	600	27	46	17	0.47296	10.6242	13.045	0.70736	1.42496	0.333677	0.00918129	-3.71134	down
Am02G003350	376	633	498	190	224	182	3.71	6.56023	5.19791	1.8834	2.23449	2.0265	0.000216264	-1.4015	down
Am06G024830	1871	1553	1833	3327	5710	3700	23.2182	20.2345	24.0399	41.4712	71.6918	51.827	0.000109992	1.20788	up
Am04G027160	547	814	1061	274	220	172	6.28031	9.80893	12.8738	3.15427	2.54718	2.22672	1.26471e-06	-1.91825	down
NewGene_1140	447	86	246	47	34	13	8.92367	1.79077	5.18834	0.941398	0.685985	0.279819	0.00293971	-3.14173	down
Am02G033670	0	8	0	4246	721	244	0	0.490062	0	256.764	43.8711	16.5686	0.000692359	9.2336	up
NewGene_20705	2768	2631	2382	1101	1698	593	33.8155	31.1807	30.2569	13.3581	20.9739	8.23848	0.01648	-1.2893	down
Am09G011560	202	443	752	93	51	93	3.58162	8.25971	14.1394	1.65497	0.906631	1.85678	0.00062418	-2.58056	down
NewGene_24287	98	95	126	762	831	86	1.16257	2.9353	1.58028	11.3588	13.2611	1.14374	0.0486706	2.29761	up
NewGene_24281	246	193	190	67	79	46	5.61672	4.70557	4.78979	1.54355	1.80222	1.19107	8.3151e-05	-1.78916	down
Am01G028560	2410	2425	556	524	597	196	14.8806	15.7267	3.62825	3.24549	3.72662	1.36442	0.0254381	-2.14857	down
Amptg000100lG000160	161	108	217	394	351	387	1.81373	1.27158	2.58883	4.46083	3.99792	4.92844	0.0192526	1.17449	up
NewGene_8308	146	220	178	0	0	0	4.63622	7.33788	5.97189	0	0	0	7.9319e-12	-10.0054	down
Am05G024810	18	61	73	673	869	1954	0.911135	3.2682	3.99686	35.0142	45.5536	114.304	2.19159e-09	4.51712	up
Am03G036680	576	1804	958	320	433	94	3.33625	10.9739	5.86643	1.8593	2.53514	0.611639	0.0279531	-2.07799	down
Am05G031810	89	162	133	783	848	280	0.893326	1.72159	1.42467	7.96934	8.68626	3.19405	0.00055234	2.2289	up
Am06G010820	306	424	270	185	154	134	29.2097	42.6309	27.2884	17.7842	14.8355	14.4796	0.0168891	-1.15079	down
Am06G000920	697	1349	1222	193	255	58	14.8733	30.2351	27.5558	4.13024	5.48712	1.3812	5.08296e-05	-2.78092	down
Am01G033410	6423	265	182	146	129	35	205.818	8.9068	6.15602	4.69088	4.1777	1.23287	0.00487526	-4.60442	down
Am03G017870	671	762	814	432	317	370	8.26918	9.86382	10.6117	5.34303	3.94911	5.14676	0.000216226	-1.05925	down
Am04G013390	16777	22666	11289	11267	7399	5196	194.536	276.042	138.394	131.244	86.7938	68.0082	0.0475019	-1.17285	down
NewGene_14923	170	77	246	32	22	41	1.50099	0.707829	2.29085	0.279741	0.191014	0.399845	0.00547544	-2.40161	down
Am01G038470	106	417	16	3642	6533	4215	10.9978	45.7843	1.71286	382.544	691.139	497.41	3.15744e-05	4.63985	up
Am06G022080	305	597	459	1038	1013	800	5.14775	10.5948	8.20929	17.6373	17.3287	15.2604	0.032547	1.00229	up
NewGene_13006	31	79	92	617	762	767	0.299598	0.815295	0.96457	6.44182	8.27994	9.21186	4.03033e-11	3.36732	up
Am06G002650	7810	14418	5630	2656	4464	904	62.0374	120.299	47.286	21.1948	35.873	8.10605	0.0274323	-1.90823	down
Am06G017570	129	63	88	437	271	272	2.35808	1.19917	1.70545	8.0632	5.03909	5.64034	0.00411424	1.74017	up
Am05G020710	50	13929	21501	43	53	163	0.553959	162.143	251.948	0.470264	0.587978	2.02992	0.000717156	-7.07668	down
Am03G024940	2612	2369	1608	5849	8242	8409	23.1655	22.0673	15.0726	52.1129	73.955	84.1794	2.89757e-06	1.70664	up
NewGene_31494	15	38	62	151	160	188	0.352711	0.991024	1.57782	3.67398	3.93	5.14384	0.0181458	2.08807	up
NewGene_27993	1942	3082	3959	9580	6692	4650	17.7801	27.3534	34.4282	94.0837	63.1636	48.776	0.0249747	1.15996	up
Am05G037230	209	404	747	1365	2592	2578	3.3771	6.8659	12.7691	22.187	42.4288	47.0963	0.00069384	2.23668	up
NewGene_18772	787	629	502	314	263	203	14.6131	11.8171	9.45874	5.48109	4.49273	4.05277	0.000957795	-1.37506	down
Am02G016730	253	240	387	1198	1260	413	1.9105	1.90432	3.09262	9.11266	9.65037	3.52486	0.0140806	1.62821	up
Am01G039850	338	493	584	0	8	5	5.54727	8.49552	10.13	0	0.118028	0.079695	9.46679e-18	-6.82082	down
Am01G014170	74	38	96	259	228	685	0.87341	0.46733	1.20029	3.09313	2.7441	9.19756	0.0057643	2.48793	up
NewGene_3843	27	70	48	324	421	138	0.886974	2.46745	1.82227	11.6347	15.2136	5.47979	0.0013183	2.51916	up
Am02G008310	322	454	313	64	58	176	5.1506	7.64405	5.2899	1.02709	0.93645	3.16787	0.0367479	-1.89312	down
Am03G021510	218	88	241	870	844	675	5.46984	2.29678	6.37714	21.9203	21.4219	19.1157	0.000110913	2.07009	up
Am01G019520	2222	4925	2563	1533	1379	815	25.3614	59.0576	30.931	17.5809	15.9238	10.492	0.0103814	-1.46279	down
NewGene_5426	206	214	391	0	0	0	6.08856	6.35816	11.1125	0	0	0	3.28066e-13	-10.5652	down
Am01G044950	601	323	379	136	197	177	18.0447	10.1789	12.0131	4.09671	5.97482	5.99661	0.00947965	-1.41933	down
Am04G009430	63	28	53	255	410	99	0.429121	0.198725	0.379532	1.76016	2.85321	0.769729	0.0117363	2.31325	up
Am01G044470	0	10	0	231	232	256	0	0.242985	0	5.57741	5.63	6.9436	0.000452803	6.08992	up
NewGene_26305	27	6	0	305	310	260	0.421321	0.070178	0	6.35941	5.50237	5.32068	0.00341614	4.62521	up
Am02G030030	317	80	159	802	851	581	5.65886	1.48433	2.99628	14.4034	15.3847	11.7221	0.0133144	1.92681	up
Am04G030510	539	609	583	0	0	0	15.8772	18.8636	18.1798	0	0	0	1.06528e-18	-11.6751	down
Am06G007800	57	64	58	7	12	7	0.738913	0.882937	0.795033	0.084632	0.148242	0.09657	0.000178524	-2.85354	down
Am05G008880	4159	2531	2782	7140	5530	11153	36.6927	23.452	25.9472	63.2855	49.3584	111.072	0.0244677	1.2889	up
NewGene_8720	347	302	335	557	632	873	2.53752	2.02893	2.26609	4.04902	4.50575	8.087	0.0228221	1.02213	up
NewGene_26148	2	0	9	87	90	57	0.03496	0	0.438852	3.49414	3.23329	2.60684	0.00576387	4.37888	up
NewGene_375	101	253	231	0	0	0	2.20192	5.93578	5.76902	0	0	0	9.42289e-11	-10.1016	down
NewGene_12725	1429	2018	3200	4026	4409	5672	18.6409	29.2003	44.3164	48.9507	56.5348	72.7635	0.0441216	1.05473	up
NewGene_12729	29	18	20	83	194	83	0.703808	0.448417	0.527228	2.14052	5.00942	2.40371	0.00486888	2.33947	up
NewGene_14180	903	1640	2859	4363	5137	4188	10.4166	19.9739	35.7108	51.8254	61.5242	53.7527	0.0283045	1.30037	up
NewGene_16853	571	226	666	28	24	11	10.1354	4.20334	12.3629	0.428416	0.36369	0.189582	1.69581e-12	-4.60467	down
Am06G008140	2001	1632	1535	621	804	683	23.3507	20.0074	18.9369	7.27246	9.48962	8.99497	1.8405e-07	-1.36065	down
Am05G026210	2981	8344	1606	951	1323	117	63.3773	186.375	36.1054	20.2995	28.4667	2.79712	0.0487475	-2.56353	down
Am05G034360	815	3572	791	408	467	175	11.7329	54.0352	12.0433	5.89701	6.80176	2.84408	0.0156261	-2.40432	down
NewGene_22	459	1268	1064	109	109	123	7.12101	21.1248	18.1645	1.79743	2.19552	2.4859	1.22186e-09	-3.07985	down
Am06G019620	789	1101	1563	625	662	467	13.21	19.3647	27.6843	10.5161	11.2087	8.82607	0.0162523	-1.03273	down
Am02G017860	5516	6492	2340	2232	1142	1534	81.8271	101.151	36.6969	33.2593	17.1298	25.6799	0.0172618	-1.62277	down
Am01G035700	5513	6440	3779	2916	2556	1863	68.1626	83.6259	49.3931	36.2219	31.9722	26.0009	0.00325587	-1.1809	down
Am04G013310	241	1304	324	158	84	105	3.5206	20.0715	5.00842	2.31302	1.24462	1.73708	0.0174764	-2.50074	down
NewGene_21863	0	0	0	70	110	90	0	0	0	6.42233	10.2086	9.27604	6.16671e-08	8.87325	up
Am06G019360	712	1085	1731	454	497	220	8.56249	13.7039	22.0089	5.47445	6.03798	2.98461	0.00588437	-1.65492	down
Am06G009680	2706	1908	1382	793	926	761	34.7528	25.7306	18.7557	10.231	12.0248	11.0204	0.00175188	-1.35049	down
Am02G036920	280	163	121	62	52	73	4.09014	2.49636	1.86873	0.898611	0.75652	1.19244	0.034995	-1.65683	down
Am02G003540	267	169	315	50	77	14	4.67133	3.10596	5.8261	0.878151	1.36407	0.2759	0.00624499	-2.50318	down
Am02G006710	6873	30291	45343	5931	6168	7348	49.22	227.831	343.32	42.6699	44.686	59.3929	0.010075	-2.10968	down
NewGene_26489	6	76	99	422	509	380	0.053106	1.6278	2.45908	6.44941	8.51924	6.18942	0.0245873	2.8164	up
Am02G037320	52	170	140	467	575	813	0.71879	2.50511	2.07471	6.5938	8.18207	12.9126	0.000935023	2.3224	up
Am05G021550	134	175	20	4466	7770	6671	2.29411	3.13366	0.345381	76.8344	134.635	128.947	8.52522e-14	5.75619	up
Am01G014420	1387	1429	1891	687	699	776	12.6727	13.7059	18.2695	6.30312	6.45692	8.00241	9.68101e-07	-1.16984	down
Am03G024050	10	125	0	2147	4788	1647	0.278215	4.01349	0	66.2413	148.804	57.0952	0.0301192	5.87159	up
Am02G001500	239	116	185	462	467	361	1.54819	0.787626	1.26923	3.01662	3.06891	2.64498	0.0284428	1.18837	up
NewGene_3054	896	1674	796	572	405	300	11.1793	21.9432	11.0461	7.20427	4.99952	4.09921	0.0147999	-1.47818	down
Am04G009810	2903	2647	2771	1115	1175	1142	24.0883	23.0675	24.3069	9.29197	9.85743	10.6925	1.14612e-19	-1.33738	down
NewGene_5044	8	12	21	212	87	183	0.076975	0.117711	0.265317	2.87664	1.07638	2.2284	1.10037e-05	3.5272	up
NewGene_9597	0	5	0	70	83	74	0	0.156966	0	2.32961	2.78751	2.76281	0.00393565	5.42501	up
Am05G002050	2831	1467	5035	6716	10207	8910	35.0678	19.08	65.9512	83.5961	127.952	124.611	0.0277875	1.43085	up
Am01G003510	418	293	401	857	1144	568	6.08154	4.48403	6.17469	12.5537	16.8672	9.3359	0.0133158	1.13101	up
Am01G038220	9348	3375	5113	2039	2483	1602	169.991	64.4556	98.2926	37.2463	45.6729	32.8658	0.00405052	-1.6223	down
NewGene_13128	335	814	508	36	102	52	5.9175	14.4783	8.66937	0.691858	1.92426	0.915115	9.83286e-07	-3.20077	down
Am09G013230	1956	1388	838	429	402	474	55.164	41.1207	24.993	12.1595	11.4736	15.0861	0.000687422	-1.74978	down
Am09G005640	731	477	617	294	318	270	13.8582	9.4895	12.3657	5.60132	6.10443	5.77398	0.000968191	-1.11325	down
NewGene_23545	171	167	210	87	119	78	14.5398	14.9302	18.8448	7.4166	10.2509	7.44387	0.0261253	-1.0126	down
Am09G020440	3327	2394	1048	862	853	276	58.837	44.4536	19.5801	15.3074	15.2471	5.50847	0.0276582	-1.87638	down
Am05G020870	837	587	1048	1575	2369	1536	8.81131	6.48943	11.6744	16.6768	25.2583	18.2627	0.0074103	1.08713	up
NewGene_843	219	141	279	0	0	0	7.93328	5.3656	10.6726	0	0	0	4.39696e-12	-10.2276	down
Am02G026690	922	1486	1887	787	453	438	20.7009	35.0604	44.8128	17.7624	10.2881	11.0967	0.0071643	-1.4081	down
NewGene_9142	195	138	156	7	7	0	2.93097	1.77562	2.01838	0.05848	0.064144	0	1.98789e-07	-5.22403	down
Am05G003930	420	419	519	115	117	125	2.95396	3.09857	3.86138	0.807638	0.827718	0.993164	9.17372e-15	-1.97966	down
Am06G017660	170	185	243	68	84	82	2.7468	3.13536	4.15452	1.10046	1.36341	1.4896	0.00069589	-1.40408	down
NewGene_17594	119	82	80	16	17	19	5.03327	3.1569	3.00079	0.612975	0.543613	0.689083	9.56255e-05	-2.49651	down
Am05G012600	387	997	631	205	307	183	2.74796	7.45148	4.74635	1.46152	2.20757	1.46222	0.0100288	-1.60847	down
NewGene_11935	69	52	95	0	0	0	2.9775	2.35736	4.30954	0	0	0	4.96059e-07	-8.66215	down
Am09G017530	86	77	109	341	231	150	1.38925	1.30519	1.86635	5.56657	3.79945	2.74823	0.0353262	1.34069	up
Am01G006040	47	72	61	592	381	131	0.458415	0.736501	0.631459	5.83447	3.78448	1.44608	0.0016726	2.53028	up
Am04G010190	1041	1104	671	545	517	305	7.79065	8.68053	5.31149	4.09942	3.91103	2.57057	0.0314666	-1.12851	down
Am03G035160	152	107	33	1218	1088	282	2.67156	1.98398	0.609638	21.6234	19.4402	5.61038	0.0018362	3.02894	up
NewGene_12198	1362	269	57	18	31	7	11.2972	2.34126	0.486815	0.147735	0.249984	0.054862	0.000237746	-5.04845	down
Am06G013320	32	86	128	264	308	240	0.547801	1.54704	2.34235	4.59172	5.38473	4.67336	0.0483334	1.67898	up
NewGene_31657	877	1024	1428	404	369	481	13.8445	18.4882	25.2796	6.39429	5.84997	8.45485	2.57004e-05	-1.44799	down
Am03G014040	737	848	197	135	119	114	6.74088	8.13958	1.89898	1.23889	1.09578	1.17307	0.00398495	-2.36142	down
Am01G021720	1261	1646	1278	697	448	448	10.739	14.7171	11.5039	5.96415	3.85406	4.29813	3.14683e-05	-1.45894	down
Am07G001680	1776	713	958	4839	4326	2841	24.5637	10.3541	14.005	67.2596	60.5508	44.356	0.00160351	1.71839	up
Am01G012160	670	681	901	397	345	402	15.4281	16.4575	21.9363	9.16578	8.02229	10.4283	0.000325266	-1.02498	down
NewGene_739	89	87	197	0	0	0	2.99405	3.16018	7.27048	0	0	0	9.16156e-09	-9.43964	down
NewGene_12604	187	38	4	1433	1443	252	4.18186	0.826063	0.112219	26.9601	27.4616	6.4915	0.032547	3.63199	up
NewGene_24321	6	39	0	464	439	431	0.063363	0.460707	0	5.31146	5.05063	5.53463	0.00362476	4.8007	up
Am01G018490	68	60	66	22	31	15	1.46997	1.35703	1.51208	0.468623	0.673026	0.369665	0.0440175	-1.58821	down
Am06G004270	50	68	75	18	16	17	2.12119	3.03963	3.38992	0.748025	0.688135	0.803911	0.00491344	-1.97251	down
NewGene_32391	120	47	21	260	372	431	2.54452	1.11435	0.438008	5.28415	7.52959	9.77689	0.0204937	2.42247	up
Am09G004850	87	90	195	40	47	18	1.1789	1.28268	2.81068	0.540926	0.641664	0.266811	0.041977	-1.88755	down
NewGene_18137	13	7	8	51	82	74	0.69839	0.387856	0.436376	2.77994	4.46668	4.50097	0.000749279	2.82296	up
Am01G008810	160	200	233	558	400	298	1.72672	2.28004	2.66477	6.08293	4.3866	3.64659	0.0456251	1.01906	up
NewGene_467	74	170	181	0	0	0	2.25228	5.4622	5.85076	0	0	0	2.3934e-09	-9.63743	down
Am05G000380	214	191	294	615	987	336	2.53163	2.37865	3.68639	7.32118	11.8354	4.49375	0.032547	1.39176	up
Am01G042840	0	0	0	44	41	55	0	0	0	2.03483	1.91223	2.88033	4.85928e-05	7.93894	up
Am07G011040	235	139	232	496	537	386	3.60176	2.2381	3.77207	7.66222	8.34527	6.68825	0.00788431	1.16259	up
NewGene_27300	196	151	181	7	17	0	3.97491	3.42301	4.57358	0.151098	0.328194	0	0.000670651	-4.57288	down
NewGene_28217	135	118	261	0	14	0	4.7597	4.36241	9.69925	0	0.488603	0	0.0162326	-5.30756	down
Am07G012820	252	377	356	173	152	114	10.4841	16.4867	15.68	7.23588	6.3704	5.36259	0.00330669	-1.23034	down
Am08G008850	933	2667	625	365	411	219	7.34122	22.0579	5.20139	2.88646	3.27183	1.94138	0.00947965	-2.1812	down
Am01G004900	728	669	604	335	237	393	26.0055	25.0907	22.7975	12.0253	8.54154	15.8307	0.0204937	-1.10104	down
Am09G004880	1050	603	1012	215	306	446	14.8057	8.92672	15.0866	3.03481	4.35633	7.09261	0.012329	-1.5	down
NewGene_6147	0	0	0	459	702	662	0	0	0	13.6381	21.0028	22.0826	1.16929e-17	11.6336	up
Am04G005830	211	240	313	591	579	653	4.29026	5.14046	6.73754	12.112	11.9494	15.0218	8.68611e-05	1.2082	up
Am03G022140	3784	3872	1937	1587	851	912	32.4358	34.8589	17.5482	13.6608	7.37344	8.81949	0.00480766	-1.59556	down
Am02G003140	186	121	264	31	58	15	2.56314	1.74303	3.83229	0.421199	0.800127	0.23092	0.0026463	-2.53575	down
Am05G003750	165	184	351	2	0	3	4.77729	5.6186	10.783	0.056742	0	0.079581	4.87957e-13	-7.15528	down
Am01G016050	327	502	717	1233	1238	894	1.20691	1.94408	2.79719	4.57158	4.62277	3.72502	0.027682	1.06812	up
Am04G026870	16	40	57	143	259	304	0.122143	0.329499	0.471188	1.13434	2.07382	2.72126	0.00162815	2.61553	up
NewGene_19270	58	323	646	20	0	0	1.6345	9.60126	19.3281	0.568532	0	0	0.0191392	-5.73191	down
NewGene_19857	425	386	242	28	11	72	12.5657	8.66534	5.22047	0.553207	0.186033	2.3624	0.00115388	-3.26686	down
Am04G028150	441	698	558	206	283	304	9.8726	16.4211	13.2308	4.6299	6.39903	7.67782	0.0141454	-1.15031	down
Amptg000296lG000020	31	38	41	138	223	102	0.547818	0.697015	0.768089	2.45402	3.99811	2.038	0.00102005	1.99757	up
Am02G013630	14	64	5	8166	6285	0	0.219263	1.07336	0.06785	131.609	102.003	0	0.0438865	7.30914	up
Am01G020320	158	205	188	67	73	88	1.74367	2.38275	2.19738	0.738216	0.810241	1.10136	0.0046798	-1.32408	down
Am09G007550	238	721	436	125	135	117	2.94565	9.36074	5.69976	1.54841	1.67845	1.63473	0.00258326	-1.94992	down
Am04G028330	335	322	382	958	1063	614	4.94932	5.00594	5.97345	14.2498	15.918	10.2535	4.08484e-05	1.2709	up
NewGene_23282	180	86	96	0	0	0	7.71284	3.87669	4.35865	0	0	0	1.02585e-08	-9.42803	down
Am08G006570	44	89	66	307	342	225	0.955455	2.03899	1.50398	6.72549	7.55122	5.54704	2.69993e-05	2.06516	up
Am02G015470	551	451	632	1235	1361	1167	9.30893	8.00068	11.3014	20.9807	23.2937	22.278	4.66992e-08	1.14556	up
NewGene_222	77	86	192	441	729	481	0.7977	0.927285	2.09954	4.61109	7.67746	5.65586	0.000167154	2.1706	up
Am01G005600	466	318	365	747	1166	2759	8.24087	5.89535	6.82289	13.281	20.8778	55.1007	0.0111219	2.00031	up
Am04G018770	2852	3238	4097	20235	22147	2865	36.1435	43.0913	54.8953	257.654	283.993	40.9857	0.0262284	2.05584	up
NewGene_11540	54	32	38	96	142	109	0.886945	0.315168	0.626199	0.842953	1.30744	1.10643	0.03989	1.41615	up
NewGene_7304	212	400	614	1155	1177	1453	5.2462	10.2186	11.9674	29.1933	27.2215	37.9334	0.00557937	1.59555	up
NewGene_5272	247	444	639	0	0	0	7.59992	14.3544	21.2467	0	0	0	6.83427e-15	-11.2778	down
Am07G000820	145	119	104	685	721	527	1.20299	1.04282	0.91493	5.7359	6.08264	4.95867	1.14505e-14	2.31926	up
Amptg000100lG000230	2498	4949	1862	1038	1168	920	121.008	251.845	95.3484	50.4847	57.2177	50.3138	0.00315949	-1.65289	down
Am01G036230	871	2152	1757	21839	38119	1067	17.0588	44.2727	36.3743	429.795	755.51	23.5787	0.00405052	3.56393	up
Am03G034160	2070	8776	3516	1471	1817	1046	68.2321	303.912	122.579	48.7257	60.5955	38.9137	0.0215256	-1.80972	down
Am04G009200	278	409	307	199	149	147	3.9285	6.07407	4.58404	2.8147	2.1277	2.34475	0.0206209	-1.06934	down
Am05G034200	636	329	391	1059	1115	1203	10.8314	5.89044	7.03316	18.1375	19.2245	23.1542	0.00917866	1.25405	up
Am07G010020	762	1068	997	382	436	516	8.30927	12.2352	11.5003	4.17909	4.8126	6.34969	0.00123969	-1.13207	down
Am09G000820	1785	2134	2356	8522	7314	3959	45.738	57.4389	63.8361	219.473	189.691	114.535	9.60322e-06	1.58416	up
Am02G019120	118	68	192	387	303	397	2.69766	1.63204	4.65243	8.94193	7.04005	10.2975	0.0317703	1.48988	up
Am02G011350	28	100	79	282	696	295	0.221827	0.827652	0.660092	2.24679	5.58327	2.63914	0.00240263	2.54594	up
NewGene_24041	68	98	112	0	0	0	1.95772	3.01327	3.46348	0	0	0	2.42824e-08	-9.02872	down
NewGene_23903	1353	1947	1456	758	934	365	23.3934	35.3773	26.6186	13.1725	16.3426	7.11994	0.0170463	-1.29667	down
Am01G001390	20877	30620	22637	14153	14093	8517	165.242	254.549	189.436	112.541	112.855	76.0907	0.00197563	-1.08879	down
Am02G034800	16263	14822	10707	4660	6654	7969	184.621	176.725	128.516	53.1394	76.4199	102.117	0.00918129	-1.17341	down
Am05G004120	495	452	786	1315	1573	1647	6.42945	6.1675	10.7882	17.1595	20.6754	24.1391	0.00014773	1.34555	up
NewGene_23597	4	0	0	326	419	359	0.081963	0	0	7.64621	10.2842	9.87617	7.24303e-17	8.03873	up
Am04G024240	31	42	52	577	769	229	0.852404	1.24204	1.554	16.4432	22.0638	7.32939	2.33874e-09	3.57295	up
Am07G004890	4920	5412	1617	419	199	166	36.4385	42.0906	12.6594	3.11153	1.48432	1.382	5.78469e-10	-4.02286	down
Am01G032530	81	90	68	1397	1801	721	1.47802	1.73663	1.31653	25.8634	33.5811	14.9984	1.34923e-20	3.94593	up
NewGene_8713	128	281	560	14	49	88	2.71378	5.93586	12.0897	0.208829	1.15717	2.02043	0.0312373	-2.6792	down
Am04G029830	109	194	132	51	43	36	1.57842	2.96204	2.016	0.739591	0.618486	0.576428	0.00231041	-1.80962	down
NewGene_26174	972	2498	619	303	304	268	14.8952	40.293	9.97009	4.56677	4.70737	4.53631	0.00175188	-2.30456	down
Am04G008870	791	715	995	306	388	380	9.49806	9.01622	12.6389	3.69563	4.71662	5.15559	5.36955e-06	-1.27028	down
Am09G022790	1071	963	1287	2002	3061	2424	9.4513	8.92653	12.0094	17.7444	27.3284	24.1494	5.96604e-05	1.1149	up
Am09G011510	12442	11814	4166	2580	3156	1058	175.925	175.454	62.2826	36.6401	45.146	16.8779	0.00259186	-2.17512	down
NewGene_3294	344	571	1042	167	182	74	4.15123	7.19514	13.3906	1.89962	2.24158	0.941573	0.00103129	-2.27055	down
Am02G005440	1211	1204	1238	3183	3298	3047	12.8302	13.3903	13.8668	33.8811	35.348	36.4315	1.85903e-33	1.32265	up
Am06G008110	274	546	233	92	140	86	5.03915	10.5588	4.52994	1.69838	2.61058	1.77029	0.00819962	-1.80951	down
Am01G034960	52	96	241	16	11	22	2.56935	5.03345	12.6828	0.786991	0.546472	1.2118	0.00492245	-2.9969	down
Am03G018790	69	49	57	928	1459	213	0.896801	0.672319	0.791144	12.2416	19.3869	3.15687	1.27992e-06	3.78719	up
Am03G009030	38	85	97	325	285	174	0.534061	1.26576	1.45397	4.63152	4.08574	2.78601	0.011458	1.77158	up
Am05G031730	978	1437	1260	792	387	309	24.9483	38.5104	34.0029	20.3083	9.98901	8.88449	0.0246147	-1.37417	down
Am01G014500	214	140	127	485	553	313	3.72008	2.55569	2.3375	8.4861	9.74982	6.15485	0.00819962	1.40549	up
Am03G003570	274	247	298	56	102	104	2.66092	2.52203	3.0651	0.547456	0.99923	1.13665	0.000829811	-1.69503	down
NewGene_78	85	103	163	0	0	0	2.10069	2.74228	4.37254	0	0	0	3.43304e-09	-9.3587	down
Am09G007980	321	514	428	67	95	112	5.37211	9.03545	7.56571	1.11458	1.60275	2.10885	5.96086e-07	-2.2532	down
NewGene_12013	107	204	235	423	596	546	2.7603	4.64267	4.45937	7.86955	14.7597	12.1733	0.0056257	1.4723	up
Am05G015890	7287	7354	2446	2000	1763	1854	91.8144	97.317	32.5822	25.3154	22.4706	26.3566	0.00859658	-1.68451	down
Am09G013030	1741	788	768	3478	3414	4243	34.7569	16.5212	16.194	69.7601	68.9645	95.6254	0.00221937	1.69119	up
NewGene_31759	146	143	161	310	473	612	1.75497	1.27063	1.4454	3.1999	7.61423	7.95141	0.00166487	1.58976	up
Am02G002280	22954	25999	14274	13231	10935	7911	211.608	251.737	139.132	122.535	101.993	82.3175	0.0244808	-1.06148	down
NewGene_4858	0	9	0	209	243	117	0	0.108823	0	2.49273	3.00485	1.60646	0.00136831	5.87917	up
Am04G001360	23213	24842	13585	9724	9327	4781	426.024	478.838	263.61	179.28	173.191	99.0396	0.00322637	-1.46299	down
Am02G020140	51	28	9	345	341	169	0.567806	0.326955	0.095452	3.87186	3.85314	2.12752	0.000702849	3.17452	up
NewGene_14741	28	87	37	742	560	36	0.392222	1.30082	0.558903	10.6553	8.09812	0.576951	0.0443715	3.02663	up
Am05G026310	202	386	433	120	90	125	1.61247	3.24322	3.66768	0.960943	0.729398	1.12724	0.00450879	-1.6471	down
Am04G004070	77	143	165	15	17	41	3.7453	7.28758	8.50008	0.731107	0.825077	2.24673	0.0129359	-2.4147	down
Am01G034650	2229	2738	4210	1112	1542	1878	23.5728	30.4154	47.0771	11.8151	16.5009	22.4099	0.0405774	-1.0514	down
NewGene_15120	471	306	178	25	44	2	2.85104	1.94786	1.13954	0.15058	0.267152	0.011543	0.00186795	-3.87885	down
Am01G008530	318	249	80	28	34	24	7.90709	6.49632	2.08324	0.687251	0.832093	0.654055	0.000417347	-3.00381	down
NewGene_14832	0	0	2	462	465	52	0	0	0.009669	2.23239	2.26145	0.282395	1.5844e-07	8.85832	up
Am05G009440	589	1402	512	247	304	200	16.494	41.2413	15.1505	6.95008	8.5939	6.30848	0.00723802	-1.81942	down
Am02G005380	1327	850	1012	493	613	486	36.1955	24.3446	29.1793	13.5067	16.8989	14.9383	0.00233566	-1.07019	down
NewGene_24642	72	80	91	284	293	385	3.02345	3.57081	4.06801	12.1188	12.5891	18.4994	4.75567e-07	1.94069	up
Am05G029520	95	218	182	23	25	8	3.0192	7.31915	6.16444	0.716924	0.781128	0.256425	3.91631e-05	-3.22334	down
NewGene_15324	2	16	4	286	247	49	0.043718	0.484225	0.098709	9.13686	7.65583	1.6903	0.000398745	4.61905	up
Am05G014450	173	117	99	494	499	310	0.956032	0.67893	0.579638	2.74578	2.79237	1.93233	0.000833098	1.6609	up
Am06G024200	376	323	625	930	836	1072	3.16782	2.85581	5.56665	7.86819	7.122	10.1944	0.0294645	1.06404	up
Am04G011760	174	229	293	56	28	49	2.27898	3.14379	4.05102	0.727016	0.361261	0.713063	1.61434e-05	-2.42725	down
NewGene_24257	398	402	296	80	119	27	11.9897	12.7637	9.43866	2.39102	3.64183	0.932735	0.00163785	-2.38031	down
Am06G018340	191	55	116	17	10	33	3.09877	0.939324	1.98196	0.272886	0.148724	0.592612	0.0262155	-2.62348	down
Am09G024650	298	400	280	166	178	167	3.56889	5.02369	3.54284	1.99019	2.155	2.25117	0.0164796	-1.00112	down
Am01G039520	49	132	26	1661	2173	1571	1.09225	3.10971	0.609792	37.6647	49.6299	40.0148	6.78725e-12	4.62006	up
NewGene_20148	250	445	615	0	7	10	4.04554	6.66319	9.47986	0	0.066821	0.102137	3.74023e-10	-6.28903	down
Am09G018570	601	333	486	69	27	162	13.9205	8.08467	11.8977	1.60435	0.610286	4.23645	0.0168891	-2.47133	down
Am06G011690	4841	1569	1271	8064	7029	13599	109.386	37.2307	30.3627	183.066	160.693	346.861	0.0390503	1.84319	up
Am02G030850	1608	2376	1568	1073	921	738	24.2372	37.6242	24.9948	16.2538	14.0456	12.5471	0.00309098	-1.09485	down
Am03G008340	352	1126	1183	173	385	250	5.20239	17.4886	18.4945	2.55856	5.75122	4.17276	0.0288443	-1.77321	down
Am05G030520	1187	1094	992	534	489	541	40.6886	39.3881	35.9585	18.4016	16.9568	20.9166	5.81576e-06	-1.12526	down
Am06G017060	97	12	25	335	346	467	1.38908	0.177961	0.370016	4.86169	5.05909	7.61441	0.00679474	3.03057	up
Am09G001680	0	7	2	176	275	383	0	0.093688	0.030721	2.55864	4.03696	6.26811	1.47631e-09	6.48948	up
NewGene_16354	80	424	614	50	52	97	0.682635	6.15923	12.4124	0.517449	0.45921	1.14894	0.0304244	-2.49839	down
NewGene_17006	13	16	5	94	75	84	0.685627	0.53112	0.192801	3.77795	3.10225	3.34852	0.00145309	2.8232	up
Am02G036420	6271	5753	2198	2331	2124	1183	151.152	145.633	56.0171	56.4313	51.7964	32.1714	0.0477222	-1.43277	down
Am02G033280	4	71	0	822	1203	727	0.087911	1.69774	0	18.8344	27.7588	18.7065	0.0065552	5.09558	up
NewGene_22298	40	28	66	430	524	33	1.65492	1.21242	2.86825	17.8567	21.941	1.51245	0.0492482	2.78822	up
Am04G006520	593	408	230	160	160	64	7.23693	5.23464	2.96301	1.95456	1.97179	0.874662	0.0316018	-1.78287	down
Am02G027760	327	163	263	111	75	98	9.21281	4.81727	7.82923	3.12282	2.13089	3.10162	0.0207428	-1.46119	down
NewGene_5525	83	261	621	24	34	78	2.37864	6.75273	16.8321	0.587262	0.870448	2.45212	0.0238193	-2.81425	down
NewGene_5522	116	81	61	213	217	282	1.05443	0.8186	0.546551	1.88763	2.06406	3.25166	0.0316838	1.40423	up
Am03G026600	13	5	5	74	55	52	0.202961	0.066706	0.078539	1.17392	0.87244	0.920853	0.00429963	2.90179	up
Am06G001820	1093	586	1080	553	444	356	18.1963	10.2419	19.0208	9.24606	7.47328	6.69376	0.0314666	-1.09083	down
Am06G004950	517	311	334	210	161	116	12.7627	8.05538	8.71315	5.20721	4.00349	3.20691	0.0189163	-1.33208	down
Am03G037550	839	1191	1444	3170	2376	3248	18.9408	28.2663	34.4865	71.951	54.3101	82.8432	0.000322708	1.2992	up
Am07G007830	605	433	538	1469	1588	1233	8.89783	6.6901	8.37028	21.7295	23.6444	20.482	8.47748e-09	1.3782	up
Am01G017380	271	350	357	121	90	95	4.27323	5.79798	5.94876	1.90996	1.42866	1.67964	3.55918e-07	-1.73239	down
Am03G021650	838	4212	3387	1006	1031	375	24.822	131.174	106.166	29.967	30.9039	12.528	0.0485922	-1.8827	down
Am04G024670	446	714	835	73	124	135	5.30461	8.92134	10.508	0.862498	1.48686	1.81072	2.76322e-08	-2.62806	down
NewGene_16967	128	71	92	0	0	0	2.8748	1.66927	2.16956	0	0	0	2.93541e-08	-9.10685	down
NewGene_18101	1861	1145	1690	22	28	27	16.826	10.3166	13.6606	0.205001	0.183	0.240039	3.77819e-67	-5.98857	down
Am07G001200	98	164	180	310	362	349	7.31809	12.9078	14.2497	23.2861	27.4456	29.4886	0.0161907	1.15823	up
Am01G008820	61	142	126	332	307	240	0.721709	1.76046	1.57218	3.95091	3.67717	3.20762	0.032547	1.3577	up
NewGene_3579	99247	44953	60108	181242	166005	327890	2170.27	1037.83	1435.03	4110.32	3763.86	8553.17	0.00529043	1.68363	up
Am01G038290	60	84	69	237	250	341	0.399468	0.586202	0.488594	1.58925	1.68903	2.57569	3.76398e-05	1.91175	up
Am02G003270	0	0	0	141	182	114	0	0	0	3.40299	4.4247	3.10353	1.87118e-10	9.5579	up
Am02G004880	0	3	0	196	242	239	0	0.04819	0	3.19437	3.97584	4.36723	3.88281e-12	7.7569	up
NewGene_30874	122	70	58	322	296	290	2.68352	1.27059	1.25575	6.1379	5.34009	6.16946	0.00167411	1.78855	up
Am04G001550	456	901	94	8773	12227	7324	7.45921	15.4822	1.61456	144.304	202.549	135.349	3.26842e-07	4.18601	up
Am02G027040	3270	2923	1681	723	1304	582	100.713	94.542	54.7307	22.368	40.6227	20.2146	0.00221937	-1.68908	down
Am08G008060	156	1715	1827	203	183	71	2.15033	24.8871	26.6904	2.81434	2.54829	1.1048	0.00722007	-3.08037	down
Am01G044680	100	91	114	367	835	1715	1.68199	1.62103	2.04332	6.25553	14.3414	32.8687	1.07488e-05	3.23922	up
Am01G037270	250	153	271	666	924	621	1.80112	1.1508	2.06105	4.81374	6.73549	5.04465	2.21056e-05	1.65038	up
Am01G032970	163	214	181	70	32	62	1.85835	2.56098	2.18054	0.798755	0.364753	0.796149	0.00591022	-1.81442	down
NewGene_19908	0	0	0	86	120	124	0	0	0	1.61426	2.1858	2.56153	6.84511e-09	9.17042	up
Am09G012500	100	128	199	382	443	290	0.787589	1.06464	1.66897	3.04648	3.56174	2.59387	0.00737456	1.32796	up
NewGene_14153	347	2008	2588	0	0	2	9.07768	58.1716	74.1983	0	0	0.033529	3.15687e-15	-11.2831	down
NewGene_14150	70	75	110	0	0	0	1.7067	1.52568	2.37213	0	0	0	5.54724e-08	-8.90173	down
Am03G021190	130	35	27	807	560	151	6.49051	1.78724	1.37393	40.4964	28.3073	8.47248	0.0179289	2.86567	up
Am04G011520	257	444	561	170	151	169	1.89005	3.44018	4.37146	1.25886	1.12106	1.39995	0.00655196	-1.40749	down
Am05G026740	155	397	484	62	98	144	1.56625	4.23153	5.18801	0.630656	0.999738	1.64463	0.0486706	-1.792	down
Am02G040100	1469	882	536	3412	4348	3777	25.5234	16.0917	9.83958	59.5463	76.4373	74.0712	0.000303673	1.91882	up
Am06G006020	0	5	0	78	61	46	0	0.184455	0	3.29947	2.61782	2.20198	0.0147876	5.12021	up
Am04G025750	463	422	374	995	1250	906	17.6447	16.8812	15.0746	38.0984	48.2154	38.9997	1.26471e-06	1.25175	up
Am02G038070	491	434	492	919	1884	2553	7.34601	6.81029	7.77616	13.81	28.5208	43.1214	0.000821036	1.87911	up
NewGene_24791	99	326	323	996	1190	547	1.70657	5.99866	6.4227	19.8466	22.9652	12.646	0.0197024	1.80131	up
Am09G010260	198	206	57	648	764	357	4.93118	5.39668	1.48312	16.2818	19.3356	10.0709	0.0435426	1.83604	up
NewGene_6755	27	38	17	396	437	15	0.451372	0.653213	0.296383	6.71152	7.64284	0.280843	0.0441216	3.24713	up
NewGene_8618	0	0	0	123	159	46	0	0	0	2.40015	3.12098	0.912089	2.382e-07	9.12422	up
Am02G005720	884	631	620	1166	1445	2107	11.0155	8.26104	8.16427	14.6024	18.2281	29.6486	0.0457804	1.09587	up
Am08G007160	15	29	31	227	293	74	0.575819	1.20195	1.31209	9.13696	11.8621	3.34263	0.000809042	2.90069	up
Am02G036230	1230	1517	1600	814	401	603	45.365	58.7677	62.4264	30.1585	14.9672	25.1092	0.00402616	-1.30678	down
NewGene_24537	104	75	106	355	405	135	1.22039	0.915028	1.31098	4.19337	4.80808	1.78932	0.0373756	1.56543	up
Am02G033790	498	714	922	1906	2888	1882	6.27602	9.45409	12.2948	24.1594	36.8674	26.8097	9.06611e-06	1.58687	up
Am04G010800	1977	919	1341	3564	3747	2714	39.3297	19.1952	28.2106	71.2497	75.4332	60.9532	0.0137849	1.16936	up
NewGene_6968	442	201	123	866	827	943	3.92427	1.87338	1.15287	7.71634	7.42893	9.44733	0.0325592	1.70676	up
Am05G015000	177	60	67	26	18	27	3.72559	1.32981	1.49047	0.548164	0.375833	0.629894	0.0445989	-2.16379	down
Am05G010630	29	20	50	91	108	120	0.56389	0.41174	1.02739	1.78592	2.14155	2.65679	0.0429615	1.65093	up
NewGene_6138	29	14	25	333	313	418	0.425334	0.177083	0.342262	5.48095	5.28028	8.43368	6.3704e-16	3.92073	up
NewGene_22028	58	171	163	447	395	739	1.40979	4.37829	4.20055	10.9507	9.7468	20.3386	0.0105046	1.98657	up
Amptg000100lG000300	2579	2092	2465	1370	1134	1065	60.6931	51.6999	61.328	32.378	26.9793	28.2704	6.51016e-07	-1.06143	down
NewGene_27769	44	67	45	213	193	132	1.94367	2.24319	1.43535	10.1771	8.16106	3.83899	0.00163687	1.71172	up
NewGene_22233	105	230	505	0	0	0	4.38291	10.0749	22.2543	0	0	0	1.20472e-10	-10.6009	down
Am05G009340	238	419	515	137	65	139	7.29171	13.5209	16.7492	4.20593	1.99255	4.79591	0.0107336	-1.81064	down
Am08G002700	49	70	93	0	0	0	3.68928	5.50724	7.37548	0	0	0	6.60335e-07	-8.63378	down
NewGene_32174	19	27	43	162	146	58	0.653927	0.953348	1.55425	5.85157	5.16801	2.25432	0.0353978	1.97106	up
Am01G022550	1025	785	231	115	73	73	41.7466	33.5727	9.91683	4.67123	3.00172	3.3568	8.3151e-05	-3.05599	down
Am04G020570	47	61	78	161	308	127	0.730288	0.991216	1.28152	2.51451	4.85025	2.21918	0.0261384	1.6063	up
Am02G000680	145	281	194	20	40	77	4.57833	9.33765	6.49863	0.627004	1.26825	2.75146	0.0252185	-2.207	down
Am09G019950	1343	573	70	105	33	41	16.7453	7.50374	0.913815	1.3109	0.410893	0.567212	0.00875562	-3.57381	down
NewGene_20761	131	44	72	0	0	0	4.31234	1.51923	2.49577	0	0	0	1.45062e-06	-8.87444	down
Am07G009460	610	365	239	170	138	48	12.8028	8.0458	5.29574	3.58455	2.92677	1.12073	0.0453113	-1.87434	down
NewGene_23239	248	217	303	115	98	89	3.8476	2.73863	4.67397	1.48285	1.32927	1.08139	5.79463e-05	-1.40361	down
Am05G022240	2094	4331	4658	1748	1206	1356	54.6117	118.631	128.438	45.8042	31.8226	39.8966	0.00314561	-1.4096	down
Am02G027160	1213	328	433	132	231	140	27.8414	7.89799	10.5103	3.03136	5.36005	3.61602	0.0177998	-2.06117	down
Am05G004830	2	0	16	140	124	119	0.037959	0	0.327622	2.71434	2.42803	2.58172	0.011148	4.4044	up
Am05G019700	525	423	734	1316	1248	1715	3.53778	2.99146	5.23101	8.91263	8.51084	13.0494	0.00107036	1.31029	up
Am01G017270	50	43	66	2	2	6	4.96618	4.45217	6.84985	0.129736	0.198328	0.576326	0.00026432	-4.01905	down
Am03G011260	3256	3354	1008	888	850	464	89.3251	96.6393	29.2239	24.4568	23.5673	14.3583	0.0106161	-1.89081	down
NewGene_14056	74	43	71	0	0	2	5.59952	3.37007	5.60283	0	0	0.123388	0.000107531	-6.58256	down
NewGene_14055	44	59	104	0	0	0	1.4496	2.01395	3.59478	0	0	0	2.14294e-06	-8.5924	down
Am01G011260	211	199	103	1203	619	1120	1.8206	1.79652	0.934822	10.4283	5.40023	10.9083	1.49343e-05	2.45878	up
Am01G008480	13850	3190	16	20	69	50	155.233	37.5497	0.182106	0.221908	0.778326	0.62744	0.00184774	-7.04449	down
Am04G022700	0	25	8	222	249	110	0	0.221437	0.06741	1.9018	2.1506	1.05761	0.0191737	4.05192	up
Am05G016150	584	384	468	185	198	197	10.3225	7.12617	8.74577	3.27724	3.53286	3.92631	0.000114913	-1.36845	down
NewGene_24482	21	20	15	130	137	70	0.594222	0.725344	0.504046	4.02647	3.9714	2.61898	0.00016247	2.50544	up
Am01G024630	12	26	7	113	172	136	0.226122	0.516578	0.130869	2.22087	3.40364	2.98815	0.000187788	3.14828	up
Am02G025970	1415	1732	940	579	523	263	61.8969	79.5513	43.4735	25.4436	23.1335	12.957	0.00177534	-1.67294	down
Am02G039120	386	392	513	199	211	164	5.05235	5.37743	7.09176	2.61626	2.7904	2.41921	4.11259e-06	-1.22862	down
Am05G012760	0	4	0	177	177	218	0	0.065834	0	3.46456	3.47768	4.80441	2.76812e-09	7.09922	up
Am02G011500	369	481	578	243	207	192	12.3921	16.9628	20.5188	8.17989	7.01979	7.25828	0.000306692	-1.2076	down
Am05G031840	378	604	798	215	327	179	8.93132	14.9867	19.9503	5.09543	7.81442	4.75992	0.0122766	-1.3654	down
Am05G014020	38	0	52	788	808	371	0.630641	0	0.924533	13.3373	13.7701	7.05044	0.0059222	4.39123	up
Am02G014610	922	1149	502	413	221	276	9.44115	12.3629	5.43112	4.24285	2.2872	3.18742	0.0163274	-1.57259	down
Am09G017450	202	562	269	148	68	95	2.93949	8.60085	4.13636	2.16673	0.991396	1.552	0.039062	-1.79404	down
Am03G017100	1078	2337	799	554	214	245	124.094	282.677	97.1783	64.001	24.9289	31.8441	0.00753625	-2.13515	down
NewGene_4719	5	8	0	92	109	87	0.051828	0.108142	0	1.3529	1.53603	1.46556	0.00101315	4.37858	up
Am07G000930	1028	2641	893	134	402	185	9.18404	24.7975	8.43865	1.19813	3.63328	1.86075	0.000303673	-2.7538	down
Am09G002710	578	363	263	1254	1321	2096	9.7191	6.4074	4.66927	21.2078	22.5002	39.8159	0.000985134	1.90083	up
NewGene_606	33	9	8	262	233	55	0.497303	0.132805	0.126032	4.0241	3.55704	0.958479	0.00710678	3.34356	up
Am02G004870	0	2	0	56	42	57	0	0.030033	0	1.13624	0.857541	1.29755	0.000516955	6.21698	up
Am06G019850	300	357	545	179	205	108	3.35115	4.18918	6.44272	2.00859	2.31588	1.36284	0.0103814	-1.35222	down
NewGene_26129	295	282	284	0	16	0	3.99515	4.0067	4.0652	0	0.211075	0	0.00222769	-5.87923	down
Am01G037820	67	49	81	220	149	267	1.2892	0.989014	1.65953	4.30938	2.93399	5.85799	0.00865668	1.65534	up
NewGene_22372	56	81	87	7	29	14	0.72047	1.09513	1.18799	0.089736	0.378106	0.194538	0.0403813	-2.23224	down
NewGene_2598	10	11	1	83	175	57	0.286473	0.175678	0.004604	1.77445	3.92698	1.32824	0.00542423	3.72379	up
Am01G019330	55	55	63	222	176	116	0.973221	1.01187	1.16644	3.94409	3.15106	2.30398	0.00542645	1.5012	up
Am01G044720	132	39	87	267	653	1056	2.51271	0.774814	1.75306	5.11339	12.6199	22.7751	0.00135037	2.9028	up
NewGene_30541	100	52	79	0	0	0	2.12546	1.1557	1.84079	0	0	0	3.73014e-07	-8.77096	down
Amptg000452lG000020	181	111	141	6	0	3	7.33281	4.68963	6.0061	0.216701	0	0.134246	9.28855e-08	-5.64154	down
NewGene_5635	157	164	155	3	3	0	1.6061	1.83455	1.78507	0.019552	0.019691	0	2.12292e-13	-6.38635	down
Am05G037720	23	58	51	317	312	74	0.296834	0.797721	0.71329	4.22843	4.19228	1.10447	0.0253196	2.32607	up
NewGene_26715	0	0	0	328	339	517	0	0	0	2.03495	2.12073	3.60975	8.35428e-15	11.0254	up
NewGene_28573	153	96	138	1058	1199	464	2.00721	2.12275	2.99121	9.50705	11.1825	5.39327	3.60433e-08	2.7292	up
NewGene_3851	95	50	30	861	1092	31	1.63429	0.956782	0.541045	21.3333	27.7433	0.598127	0.0297799	3.37	up
Am03G037910	566	624	835	290	235	163	15.0375	17.3983	23.4453	7.72081	6.30999	4.88843	6.18375e-06	-1.61988	down
Am03G016340	4361	3578	4561	1323	953	2600	66.4701	57.272	73.4996	20.258	14.6893	44.7321	0.0372696	-1.38067	down
Am08G004070	0	0	0	306	282	46	0	0	0	6.19261	5.74363	1.03633	2.83969e-08	10.0674	up
Am04G011140	4879	2275	2549	6844	7527	8466	42.59	20.8531	23.5233	60.0215	66.4787	83.4193	0.032547	1.17114	up
Am06G008040	597	1014	393	2594	3957	3738	10.0186	17.878	6.96195	43.7384	67.2012	70.8275	8.19607e-06	2.28954	up
Am05G020270	553	863	10	4925	6961	7167	23.7665	38.9648	0.45226	212.888	303.072	348.128	0.0142366	3.65101	up
Am05G005480	3784	4602	3206	1976	2240	1062	66.2313	84.5918	59.326	34.7317	39.6693	20.9778	0.00551507	-1.2218	down
Am01G035830	6194	2447	2562	1708	900	1063	173.3	71.9044	75.7694	48.0131	25.4704	33.5511	0.0143453	-1.6846	down
NewGene_338	28	71	33	416	344	295	0.475326	1.31596	0.594576	7.56688	6.64625	6.01291	5.03834e-07	2.92752	up
Am05G007360	178	257	296	125	97	50	1.00786	1.53067	1.77537	0.708043	0.556619	0.320317	0.026997	-1.49623	down
Am05G016550	1465	1936	2947	413	311	933	22.9743	31.8762	48.8699	6.49331	4.93208	16.5169	0.00761853	-1.94366	down
Am02G021650	3254	5156	2308	1504	2069	1639	21.355	35.5453	16.012	9.91257	13.74	12.1391	0.0428283	-1.11615	down
Am05G025320	11	27	56	340	119	158	0.29255	0.77271	1.61639	9.39843	3.30854	4.88537	0.0132138	2.68162	up
Am03G003940	168	98	155	34	45	19	10.8249	6.60837	10.5445	2.1621	2.91193	1.3542	0.0013285	-2.18108	down
Am03G017220	23682	25734	21702	11548	14893	4194	256.403	292.622	248.423	125.605	163.132	51.254	0.0397405	-1.31096	down
Am07G008690	90	189	228	955	756	386	1.20659	2.66861	3.25299	12.9562	10.3279	5.86993	0.00245003	1.98264	up
Am06G013340	0	14	5	148	182	57	0	0.934536	0.328051	9.63675	11.9739	4.15515	0.0110663	4.25663	up
Am01G029920	179	220	333	1349	898	1520	12.906	16.7078	25.4901	98.1423	65.8008	124.321	5.9263e-08	2.33252	up
NewGene_23449	195	30	62	405	505	461	2.7397	0.411371	0.848963	5.77124	7.7177	7.39257	0.0476023	2.17846	up
Am01G021320	654	804	1460	423	259	412	17.2032	22.1964	40.5985	11.1566	6.88947	12.2316	0.013456	-1.44453	down
Am03G031580	1786	2490	1728	671	1066	193	31.9554	46.7986	32.6824	12.06	19.2998	3.89773	0.0404216	-1.7426	down
Am04G003630	159	130	112	388	758	706	1.9016	1.62839	1.41684	4.66585	9.17492	9.53553	8.23668e-06	2.1452	up
NewGene_8025	198	42	74	0	0	0	4.96821	1.24408	2.07815	0	0	0	1.77911e-06	-9.22819	down
Am03G010000	256	209	465	7	14	0	4.87025	4.16383	9.35712	0.122075	0.251223	0	6.65495e-07	-5.5593	down
Am07G013520	456	625	947	282	226	325	13.0978	18.8381	28.7478	8.12869	6.54888	10.5139	0.011959	-1.3165	down
Am04G004620	156	104	154	821	676	394	2.79519	1.96216	2.925	14.8498	12.314	7.99637	1.63606e-06	2.11806	up
Am04G017950	1298	1010	904	583	565	512	40.213	32.8562	29.6212	18.1545	17.6943	17.9162	0.00133463	-1.02114	down
Am02G038290	57	131	183	32	18	29	0.973371	2.37812	3.3496	0.547323	0.300142	0.565336	0.0138764	-2.26265	down
Am03G035480	59	137	155	0	4	13	1.14133	2.81242	3.19461	0	0.074717	0.268954	0.00984611	-4.36067	down
Am02G024570	260	137	186	77	60	51	4.8126	2.65359	3.64252	1.42911	1.12117	1.05435	0.00421311	-1.70195	down
Am09G022870	492	579	551	912	1114	1442	8.08574	10.0011	9.58668	15.0736	18.5408	26.7909	0.00819962	1.05031	up
NewGene_30751	0	13	12	351	396	393	0	0.309687	0.283634	7.81505	8.03236	10.3938	1.2007e-07	5.47071	up
Am05G009050	378	355	377	2085	1244	745	11.0131	10.8572	11.5922	61.0329	36.6659	24.4893	0.00041131	1.79881	up
NewGene_8624	0	0	0	44	74	94	0	0	0	0.911546	1.55881	2.20065	2.88647e-06	8.54163	up
NewGene_31402	42	72	134	0	11	3	1.69004	3.04711	5.70533	0	0.410889	0.130972	0.0174458	-4.21352	down
Am05G028310	1476	1281	783	491	368	637	21.2416	19.3661	11.9161	7.08816	5.34574	10.3352	0.0324095	-1.29803	down
Am01G026120	9208	5736	4610	3329	3107	3120	119.893	78.4371	63.4539	43.539	40.9212	45.8476	0.0177522	-1.1047	down
NewGene_11052	151	107	84	0	0	0	4.67626	3.02575	2.28071	0	0	0	6.07442e-09	-9.34704	down
NewGene_21580	57	62	86	184	178	216	0.628758	0.718464	1.00385	2.05494	2.0013	2.71851	0.00185539	1.45157	up
Am01G003940	405	229	254	832	986	462	5.26103	3.1265	3.48306	10.868	12.9677	6.78172	0.0357412	1.27249	up
NewGene_25779	33	31	42	183	243	317	0.446734	0.37088	0.568194	2.47683	3.10255	4.56847	2.96039e-08	2.76894	up
Am03G026750	32	11	22	73	110	100	0.466083	0.157312	0.330672	1.07637	1.63935	1.66407	0.0231872	2.06188	up
NewGene_4472	33	26	24	117	153	95	0.677027	1.07806	1.31799	3.32454	5.4602	2.4176	0.00022513	2.06063	up
Am04G026850	35	38	31	200	313	197	0.268522	0.308233	0.250344	1.55427	2.44739	1.72178	8.45669e-10	2.69774	up
NewGene_18879	128	500	369	79	113	104	1.205	4.78671	4.52411	0.894345	0.939166	1.06959	0.0402528	-1.8034	down
Am01G000960	84	2125	1514	69	70	168	2.63523	70.4433	50.5149	2.1887	2.22929	5.97659	0.00677092	-3.61263	down
NewGene_18057	283	139	285	0	0	0	11.4998	5.92761	12.2513	0	0	0	3.74317e-12	-10.3779	down
NewGene_18056	184	137	166	0	0	0	7.35092	5.71974	6.99409	0	0	0	1.71683e-11	-9.84616	down
NewGene_24880	60	204	140	407	637	408	0.867506	2.73374	2.16078	5.23255	8.29605	5.91697	0.0179289	1.7793	up
Am02G032160	13102	15403	10005	6393	6133	6236	141.591	174.834	114.309	69.4045	67.0529	76.0625	0.000211242	-1.10368	down
NewGene_1825	357	351	430	122	157	154	7.14854	7.40643	9.10398	2.43131	3.16641	3.46561	1.64651e-06	-1.44715	down
NewGene_24719	98	128	164	0	1	0	4.35981	5.98282	7.71455	0	0.043966	0	2.13405e-08	-8.55365	down
Am05G020680	310	1842	3201	461	344	65	9.13918	57.1294	99.9629	13.6629	10.2751	2.14148	0.0417629	-2.68536	down
NewGene_10947	58	38	40	121	191	101	0.526642	0.364193	0.380059	1.10792	1.76292	1.03538	0.0287466	1.52145	up
Am01G029620	10	33	31	134	118	146	0.466289	1.71674	1.6316	6.82506	6.06975	8.38087	0.00365829	2.38545	up
Am04G002240	5424	5458	3394	2729	1949	1066	74.2264	78.4486	49.0992	37.5206	26.9848	16.457	0.0122187	-1.40316	down
NewGene_8312	447	949	396	23	86	41	19.0997	42.6408	17.9025	0.946867	3.71904	1.95795	7.62956e-07	-3.66622	down
Am05G024800	67	72	80	733	1044	1479	1.01026	1.1444	1.29333	11.2669	16.1499	25.543	2.10879e-20	3.85568	up
NewGene_17320	326	287	417	948	1215	957	3.60226	3.19043	4.65103	10.7205	14.0208	11.9448	4.86429e-10	1.54128	up
Am09G012450	831	1200	1109	408	470	482	32.5806	49.3869	45.9409	16.0652	18.6408	21.2931	1.24796e-05	-1.26068	down
Am01G010140	237	213	140	564	693	314	1.3203	1.24551	0.822696	3.163	3.9148	1.97859	0.0339447	1.32041	up
Am01G034040	529	438	322	250	197	133	10.337	8.97004	6.64327	4.90155	3.89279	2.91358	0.0295882	-1.23447	down
Am04G025260	85	81	111	349	618	355	1.59165	1.59943	2.20672	6.60039	11.7612	7.53074	1.07923e-07	2.18794	up
Am07G001340	170	301	241	783	782	704	4.96034	9.25633	7.46301	23.0631	23.1937	23.2776	2.35549e-06	1.61193	up
Am05G022830	443	316	312	205	178	166	10.0715	7.54422	7.48826	4.68546	4.09173	4.25902	0.0172618	-1.03196	down
NewGene_10546	71	118	105	1292	1149	906	4.11856	7.20959	6.46598	75.8259	67.9213	59.7466	5.13557e-30	3.44518	up
Am06G009390	507	808	623	100	96	273	11.458	19.1732	14.8967	2.25903	2.1747	6.94928	0.00859251	-2.06743	down
Am01G027800	1815	759	367	250	387	130	28.6627	12.5787	6.12482	3.95267	6.17762	2.31043	0.046401	-2.05452	down
Am03G012270	875	916	278	213	249	186	31.3172	34.4312	10.486	7.63201	9.00515	7.48435	0.0228221	-1.76419	down
NewGene_27750	22	26	9	62	107	189	0.353732	0.424545	0.157314	1.15989	1.81267	3.84298	0.0191337	2.60251	up
NewGene_16513	129	46	95	0	0	0	10.7845	4.04113	8.39324	0	0	0	4.11024e-07	-8.9958	down
Am02G002220	8	99	0	1284	1149	1568	0.120113	1.66812	0	20.6914	18.635	28.3856	0.00467974	5.14678	up
Am03G019300	0	59	8	1095	1170	269	0	1.07358	0.136311	19.2568	20.724	5.30097	0.00395784	5.12927	up
NewGene_12730	139	245	222	21	23	17	2.194	4.19051	3.71706	0.328916	0.363902	0.304457	1.43071e-11	-3.37385	down
Am02G027780	158	107	111	19	20	33	8.67192	6.20153	6.42454	1.01792	1.07808	2.03986	0.000320791	-2.43351	down
NewGene_18765	134	1177	681	3033	6327	2608	2.50218	24.0538	14.502	61.224	128.032	58.6932	0.0127171	2.50847	up
Am05G006360	1095	656	646	278	312	149	21.1507	13.2915	13.1918	5.37744	6.09448	3.23024	0.000654023	-1.78657	down
Am03G020450	1424	3782	4697	798	935	1107	17.2208	48.0373	60.0622	9.69089	11.4308	15.1008	0.00227691	-1.83483	down
NewGene_22077	193	253	291	27	14	0	2.94784	5.38545	5.74512	0.406992	0.221939	0	0.00446865	-4.26142	down
NewGene_29330	151	55	98	366	320	294	2.76474	1.04713	1.90492	6.75807	5.96008	6.10973	0.0166306	1.62223	up
Am04G009420	35	30	38	119	168	75	0.270844	0.249871	0.318085	0.951861	1.35044	0.667152	0.0103814	1.73551	up
NewGene_7281	246	25	8	1002	1176	965	3.02769	0.24219	0.048894	8.60986	11.3064	14.5594	0.0301192	3.38932	up
Am01G007670	83	165	129	11	24	4	1.75045	3.66607	2.89092	0.228777	0.504471	0.094733	0.000624624	-3.36709	down
Am02G030020	580	565	543	154	235	98	18.9232	19.3672	18.7421	5.05117	7.74509	3.59462	2.18612e-05	-1.87725	down
NewGene_31521	124	248	422	0	0	0	3.29546	6.9405	11.9422	0	0	0	1.66065e-11	-10.5277	down
Am01G010730	353	522	549	1171	1386	938	5.13111	7.95524	8.42653	17.0885	20.3772	15.3818	8.67727e-05	1.23167	up
Am02G026620	32	9	18	86	154	240	0.385029	0.11257	0.220636	1.0372	1.87906	3.26355	0.00280188	2.98249	up
NewGene_9465	152	137	142	463	614	462	2.05123	1.76809	1.82828	6.348	9.51722	8.18207	1.94968e-11	1.76977	up
Am08G002410	760	1127	1627	119	260	424	14.5825	22.7226	33.0301	2.29286	5.0419	9.17592	0.00446865	-2.14672	down
NewGene_26931	43	106	135	239	347	260	0.821228	2.8612	3.14698	4.74287	6.01741	5.87053	0.0498099	1.52612	up
Am02G016090	250	73	104	22	35	18	5.22212	1.59916	2.28008	0.45059	0.73985	0.407902	0.00740039	-2.5989	down
Am02G040030	638	412	660	1766	2919	1203	8.9849	6.08993	9.83087	24.9877	41.6007	19.1239	0.000357805	1.70444	up
Am06G010080	898	528	426	204	308	108	27.5395	16.991	13.7995	6.25896	9.55069	3.7321	0.0238289	-1.67971	down
Am03G035640	1543	1710	1310	23170	28218	38007	65.0832	75.7428	58.4141	982.205	1204.67	1810.2	5.17659e-44	4.24182	up
Am01G025020	10	18	4	215	276	368	0.108538	0.205703	0.046743	2.38013	3.08059	4.58446	4.54071e-10	4.68551	up
Am09G023490	184	164	130	422	593	310	3.38623	3.1649	2.51818	7.79259	11.0494	6.43155	0.00390148	1.38685	up
Am05G002580	226	186	121	34	43	21	4.13437	3.57351	2.34639	0.611041	0.790662	0.417912	5.86985e-05	-2.53277	down
Am06G013570	913	685	557	272	266	198	13.575	10.6945	8.7531	4.05325	3.99669	3.31526	2.20602e-05	-1.62746	down
NewGene_8537	0	0	0	56	89	83	0	0	0	2.19286	3.49388	3.65143	4.69384e-07	8.63418	up
Am04G003460	66	0	16	1918	2291	160	0.430033	0	0.106945	12.5937	15.152	1.17675	0.00201312	5.60482	up
Am03G000670	422	562	218	105	110	141	7.13329	9.98321	3.89661	1.77774	1.87474	2.68172	0.00767154	-1.82103	down
Am01G033840	12896	19749	9421	2853	2114	3342	465.119	748.092	359.24	103.375	77.1233	136.055	4.82067e-08	-2.39647	down
NewGene_18396	84	266	191	608	569	548	1.08853	3.09253	1.90435	6.01572	5.75874	5.98768	0.0164504	1.61732	up
NewGene_9347	0	28	34	586	725	65	0	0.162163	0.203005	3.50064	4.24349	0.413698	0.0227573	4.39218	up
NewGene_3706	1279	1213	1916	107	92	79	13.7053	11.7547	18.2416	1.35934	1.39775	1.04439	2.88633e-47	-4.04043	down
NewGene_13344	68	60	116	183	321	283	1.59671	1.48103	2.91536	4.46484	7.96491	7.70721	0.00722007	1.64533	up
NewGene_13343	86	122	277	426	764	656	1.27824	1.5228	3.40571	5.3275	9.89544	9.95358	0.00918129	1.89572	up
Am05G006700	18	43	33	177	329	153	0.33147	0.839329	0.648899	3.36103	6.29764	3.24674	5.86985e-05	2.73339	up
Am01G009910	2939	8889	13585	354	1714	2928	64.9892	206.449	317.634	7.86345	38.3457	73.08	0.0464059	-2.34717	down
NewGene_20451	71	44	49	126	175	147	2.17431	1.46213	1.72661	3.88735	5.5663	5.19816	0.022362	1.38326	up
NewGene_10860	59	69	50	154	186	226	1.44597	1.7188	1.27808	3.81664	4.55955	6.34009	0.00259589	1.61427	up
Am08G003850	273	263	285	3470	2983	408	5.04936	5.10706	5.57777	64.6667	55.9818	8.53623	0.000629521	2.96329	up
Am07G003010	809	561	646	2878	2692	926	21.248	15.4677	17.9327	75.978	71.59	27.4686	0.0102656	1.59698	up
Am03G027530	7769	8233	14157	3395	3078	5619	72.1523	80.3045	139.006	31.6697	28.9154	58.9007	0.0112152	-1.34027	down
NewGene_4871	230	161	216	7	0	4	6.56876	4.79502	6.79751	0.191152	0	0.099068	1.09531e-09	-5.83297	down
NewGene_20525	5	2	0	99	118	46	0.512684	0.110794	0	10.4332	12.5621	5.36299	0.000180346	5.12181	up
Am05G038460	208	140	284	0	3	0	3.08733	2.17153	4.46111	0	0.031098	0	9.50543e-11	-7.78705	down
Am07G014820	0	4	0	256	336	91	0	0.16337	0	11.9929	15.8717	4.76631	2.16799e-07	7.30899	up
Am04G027700	833	607	640	1494	1939	1882	35.9617	27.5011	29.2084	64.8088	84.6939	91.7364	2.42422e-05	1.29235	up
Am06G018280	62	219	309	36	22	28	3.12461	11.6748	16.5973	1.81374	1.08613	1.58107	0.00299756	-2.81113	down
Am05G038850	14	39	10	569	496	12	0.19716	0.580083	0.150038	8.0984	7.11194	0.180256	0.0197024	3.97104	up
NewGene_5113	42	52	45	0	2	0	2.29401	3.00474	2.6391	0	0.092266	0	0.000501813	-6.20383	down
Am03G007490	819	614	413	2269	2972	1880	26.3059	20.6907	14.0084	73.2132	96.6127	68.1586	8.23668e-06	1.86251	up
NewGene_8964	70	101	103	0	0	2	5.32087	8.12762	8.35254	0	0	0.154516	1.63606e-06	-7.13226	down
NewGene_8962	139	79	160	0	0	0	5.64206	3.33746	6.8476	0	0	0	2.31251e-09	-9.472	down
NewGene_4242	0	9	8	66	64	57	0	0.214602	0.174991	1.60028	1.48075	1.4589	0.0456251	3.41352	up
Am03G037040	4	89	0	1506	1736	1941	0.04638	1.10282	0	17.8964	20.7794	25.9135	0.0352055	5.71816	up
NewGene_4932	111	42	86	2	2	0	4.99441	1.94518	4.0775	0.071717	0.058139	0	5.23023e-06	-5.98202	down
Am07G006380	634	318	352	173	217	146	22.4314	11.8116	13.1761	6.12374	7.76219	5.80362	0.0228221	-1.36176	down
Am03G004430	6	0	6	622	384	113	0.099322	0	0.108194	10.85	6.73173	2.20913	2.58215e-08	6.4633	up
Am01G034470	171	120	169	476	317	511	1.00749	0.73981	1.05686	2.82752	1.8955	3.40791	0.00293081	1.45925	up
Am02G010500	4086	8865	9424	4039	2959	2189	57.9045	131.958	141.22	57.5021	42.4263	35.017	0.0118915	-1.34337	down
Am02G029900	194	350	446	79	49	18	4.3795	8.31068	10.6679	1.77492	1.10915	0.446374	0.000450399	-2.83248	down
Am01G010960	384	1395	2450	176	299	171	5.28293	20.1642	35.6415	2.42342	4.15487	2.65031	0.000756759	-2.75468	down
NewGene_24851	29	40	35	139	198	74	0.309578	0.443288	0.556986	1.50002	2.16295	1.19255	0.0109535	1.89803	up
Am01G045280	95	83	68	228	242	387	2.32232	2.12711	1.76202	5.62329	6.01701	10.7687	0.00247827	1.75358	up
NewGene_6670	0	0	0	101	166	68	0	0	0	2.19531	3.46118	1.69444	3.41998e-08	9.16277	up
NewGene_6672	2	0	7	74	130	74	0.038824	0	0.169558	2.06319	3.27204	1.798	0.000291562	4.90802	up
NewGene_31645	247	564	1108	134	191	143	2.5938	6.36307	12.7695	1.36895	2.01632	1.63774	0.00792434	-2.07261	down
Am03G027800	134	109	148	515	545	207	8.89372	7.5991	10.4114	34.522	36.7984	15.5988	0.00902821	1.61444	up
Am07G007990	81	107	57	339	193	478	2.5464	3.5532	1.87659	10.7733	6.18154	17.0507	0.00823236	2.00023	up
Am05G039140	573	617	707	1778	1548	1005	3.4809	3.93669	4.54097	10.8478	9.51464	6.88777	0.000439378	1.12214	up
Am09G014090	690	914	1067	355	234	359	8.89955	12.3908	14.5573	4.60091	3.044	5.22964	0.000125925	-1.53526	down
Am07G006640	98	76	53	14	23	17	1.59233	1.29831	0.900369	0.222517	0.379287	0.312264	0.00872024	-2.14811	down
NewGene_18312	228	245	642	0	0	0	2.85809	4.05441	10.3001	0	0	0	3.77891e-13	-11.0136	down
Am09G008810	671	1925	2003	481	384	569	11.1147	33.4873	35.0691	7.99205	6.43326	10.6383	0.00907267	-1.71449	down
Am09G001550	9314	7180	11354	2426	2416	5087	99.1702	80.2913	127.818	25.951	26.0275	61.1283	0.00720369	-1.51059	down
Am07G016380	379	599	1194	264	199	251	10.7448	17.8304	35.8231	7.51782	5.71379	8.03514	0.015805	-1.63344	down
NewGene_24454	356	318	537	50	54	171	9.02782	8.46132	14.3768	1.2712	1.37541	4.89326	0.022362	-2.14204	down
Am04G028700	10	27	16	124	216	146	0.675371	1.99314	1.14552	8.878	15.5914	11.7597	6.72347e-06	3.12828	up
Am01G043500	1298	1028	1147	681	612	445	19.1856	15.9642	17.9275	10.1048	9.15401	7.41722	0.00022568	-1.06943	down
NewGene_25464	1445	1136	1108	534	684	603	17.6796	14.6218	14.0466	6.71205	8.65208	8.77857	0.000228429	-1.08393	down
Am03G017850	9156	9123	2519	2375	1245	286	78.743	82.4006	22.9014	20.5203	10.8269	2.7717	0.020359	-2.52992	down
NewGene_24334	2863	4708	3963	1790	1556	1186	30.2502	52.2686	44.3003	19.0005	16.7868	14.1541	6.46212e-06	-1.4139	down
NewGene_2218	569	587	632	0	5	0	13.2026	16.4799	17.8403	0	0.119606	0	4.28983e-26	-8.55404	down
Am06G013430	5628	5397	6266	2708	3488	2692	50.7997	51.1633	59.8031	24.5531	31.8479	27.4283	2.01039e-10	-1.02254	down
Am05G006540	64	340	443	42	77	33	0.922314	5.22039	6.85463	0.606548	1.12969	0.532257	0.0251761	-2.53603	down
Am03G005810	7963	5284	5037	2541	2172	1184	184.474	128.566	123.384	59.133	50.8987	30.9585	8.32881e-05	-1.71862	down
Am02G021210	408	678	763	4	5	12	4.91606	8.57918	9.71639	0.044341	0.055554	0.160073	1.27311e-26	-6.49137	down
NewGene_17728	458	141	265	0	0	0	18.627	6.00439	11.4147	0	0	0	9.47289e-12	-10.6795	down
Am03G022610	250	159	337	528	687	627	3.62969	2.42416	5.17096	7.7141	10.1024	10.287	0.0102175	1.25624	up
NewGene_28203	130	50	30	392	370	453	2.86369	1.14859	0.690532	8.68771	8.24562	11.2725	0.00481681	2.45699	up
Am02G028290	0	20	0	315	473	293	0	0.479356	0	7.33687	11.0951	7.65579	0.0076332	5.65774	up
Am01G027400	294	492	849	83	164	94	9.69197	17.0857	29.6713	2.73772	5.45381	3.47904	0.000280619	-2.31259	down
Am03G008280	446	491	563	193	194	222	20.1138	23.2647	26.8536	8.74626	8.83353	11.2902	5.68797e-07	-1.35048	down
Am01G030420	199	206	191	750	887	407	2.31021	2.51286	2.3549	8.7794	10.4611	5.35362	5.72973e-05	1.69534	up
Am09G018860	739	484	302	1402	1342	1544	9.58384	6.59097	4.1407	18.2679	17.6099	22.6137	0.0139283	1.42099	up
Am04G026880	27	18	26	98	147	95	0.213706	0.152006	0.221324	0.802173	1.21245	0.876504	0.000201074	2.19182	up
Am03G014290	882	1760	1271	717	792	479	15.9959	33.5358	24.38	13.0527	14.5279	9.80317	0.0436177	-1.05013	down
Am05G015400	183	149	165	406	450	1241	4.07116	3.47587	3.88338	9.08562	10.1428	31.2167	0.00907399	2.05748	up
Am01G011120	41	115	106	21	28	12	0.587686	1.75185	1.61577	0.305426	0.411625	0.185199	0.032562	-2.17293	down
Am01G001230	848	1582	969	472	670	410	11.5743	22.6934	13.9831	6.47519	9.25873	6.31447	0.0169119	-1.20714	down
Am02G031850	66	57	142	628	542	967	1.60665	1.46733	3.6893	15.5514	13.5023	26.8897	2.12058e-07	2.99398	up
Am02G008700	159	550	542	153	99	89	3.99411	14.518	14.3922	3.84371	2.51607	2.51824	0.0204937	-1.92747	down
Am06G011090	235	136	130	54	44	63	2.76672	1.68357	1.61913	0.633015	0.518286	0.830729	0.0146628	-1.69688	down
Am03G006000	349	458	393	117	173	146	6.68733	9.21124	7.96115	2.2524	3.35222	3.15431	1.62389e-05	-1.52214	down
NewGene_25599	110	133	177	0	0	0	1.42473	1.76393	2.39783	0	0	0	1.6178e-10	-9.62242	down
Am01G022840	1356	771	1008	1747	2424	3488	13.9806	8.35359	10.9915	18.1055	25.2998	40.6074	0.0327569	1.24422	up
NewGene_9695	1355	1211	1344	762	518	324	21.5143	19.0398	21.6905	9.37353	7.04401	5.07595	0.00263019	-1.36031	down
Am09G024430	201	277	358	591	556	710	4.48514	6.51239	8.45327	13.2842	12.5923	17.9383	0.0124973	1.11179	up
Am05G038510	367	345	555	242	202	113	3.89907	3.85228	6.23457	2.58016	2.17114	1.34835	0.0274323	-1.25119	down
Am01G010980	1230	899	992	339	491	194	20.016	15.3635	17.0676	5.53439	8.08463	3.56082	0.000417243	-1.69521	down
Am09G015910	36	30	33	225	255	201	0.312802	0.271047	0.304254	1.96974	2.25117	1.98	2.18175e-14	2.71689	up
Am06G010290	2494	3796	2973	1039	1387	884	22.7776	36.4149	28.7052	9.53404	12.8113	9.11152	1.95298e-07	-1.55648	down
Amptg000320lG000180	2233	1353	1545	810	594	726	42.4715	27.0187	31.0644	15.4828	11.4311	15.5912	0.000842287	-1.32863	down
Am02G035970	728	768	270	1440	1493	2773	14.1981	15.727	5.56188	28.2135	29.4654	61.0514	0.0441216	1.63724	up
Am06G014780	292	255	307	752	605	434	2.66392	2.44741	2.96521	6.90367	5.59294	4.47849	0.00856882	1.00006	up
Am01G043680	248	290	395	52	57	51	4.816	5.92209	8.10193	1.00465	1.10177	1.11269	2.35506e-13	-2.5956	down
NewGene_2369	622	230	249	86	56	64	20.9638	7.95812	8.36657	2.72079	1.74378	2.11857	0.000609922	-2.49202	down
Am06G004750	13	171	0	4569	6532	3564	0.194349	2.72454	0	69.652	100.282	61.0478	0.0204937	6.2104	up
NewGene_20395	22	6	12	520	548	86	0.638329	0.158218	0.330433	12.2516	13.7654	2.55337	1.87819e-06	4.74363	up
Am07G009670	221	185	103	394	438	548	3.54211	3.11289	1.73594	6.35162	7.10161	9.92668	0.0345944	1.37474	up
NewGene_546	182	1383	2793	127	127	182	6.26276	18.7135	37.1457	4.24064	4.09737	7.36867	0.00193017	-3.32922	down
NewGene_22539	0	0	17	160	145	557	0	0	0.143041	1.5035	1.23616	5.67439	0.0112152	5.72505	up
NewGene_22538	0	0	0	57	62	193	0	0	0	1.2338	1.34272	4.68925	1.87819e-06	9.1293	up
Am05G024590	32	32	24	226	192	66	0.552301	0.587703	0.433863	3.98845	3.40788	1.30529	0.00499152	2.3656	up
NewGene_15275	0	0	0	196	175	120	0	0	0	4.70405	4.2484	3.23845	5.79127e-11	9.72667	up
Am03G013510	406	568	338	123	92	21	7.19151	10.5658	6.33887	2.18139	1.64132	0.414375	0.00383865	-2.57578	down
Am02G017420	12137	16009	19712	51051	34189	20349	248.586	344.371	426.842	1050.44	708.467	470.427	0.0445231	1.07394	up
Am05G018600	6765	15588	6632	3764	4607	2177	44.4128	107.495	46.0386	24.8229	30.5992	16.1289	0.014302	-1.54844	down
Am09G008130	211	167	191	79	90	110	4.15662	3.44487	3.98211	1.55088	1.78258	2.44494	0.0382933	-1.07993	down
Am04G026790	346	604	540	1150	1143	1003	4.34188	7.95895	7.16892	14.5093	14.5172	14.2123	0.00249246	1.08686	up
Am05G007910	209	141	98	0	0	10	6.26948	4.44089	3.09059	0	0	0.312032	0.0104219	-5.47218	down
Am03G017160	3516	4167	1460	1578	886	559	77.7374	96.7798	34.1275	35.0416	19.8034	13.9312	0.0324858	-1.69234	down
Am05G023900	4150	4867	3427	1919	1624	1165	59.3466	73.0928	51.815	27.5642	23.4958	18.7942	2.10472e-06	-1.47904	down
Am01G001380	55334	72279	48643	26216	30705	7709	452.093	620.228	420.189	215.181	253.809	71.0901	0.0274469	-1.54793	down
NewGene_2168	13	37	37	845	263	41	0.226856	0.692591	0.674516	15.0566	4.76371	0.801652	0.00978861	3.64151	up
NewGene_661	129	117	111	254	279	385	1.66742	1.78563	1.75575	3.89897	4.0449	6.13123	0.00733646	1.31384	up
Am01G027120	63	90	108	0	0	0	0.720508	1.08209	1.31988	0	0	0	5.33244e-08	-8.93651	down
Am05G031550	71	106	145	426	533	162	0.99952	1.57696	2.17029	6.09743	7.67856	2.59451	0.0313763	1.72233	up
NewGene_18002	64	53	105	428	398	258	0.669005	0.477787	1.12022	4.52956	4.24131	3.48964	2.14448e-06	2.22871	up
NewGene_11238	40	61	32	401	463	253	0.736203	1.17719	0.623246	7.44334	8.6698	5.28259	2.19732e-09	2.98583	up
NewGene_2367	821	734	984	297	279	231	13.5307	13.8835	20.1969	5.32743	4.94335	5.13711	4.40401e-15	-1.7132	down
NewGene_28323	0	5	0	426	546	571	0	0.15751	0	13.2777	17.0306	20.0614	5.14763e-18	8.20744	up
NewGene_1180	1031	1828	2096	713	548	372	33.2139	61.8462	71.381	23.0649	17.8549	13.5253	0.000325266	-1.66271	down
Am05G014230	1615	963	1262	3657	2672	3324	17.4227	10.9046	14.392	39.6457	29.168	40.4877	0.000644904	1.27342	up
NewGene_579	5	0	34	152	132	887	0.112563	0	0.793132	3.46367	3.52907	33.6445	0.0130124	4.97368	up
NewGene_23213	60	72	218	21	27	8	0.333979	0.568372	1.38747	0.128908	0.150691	0.05281	0.0187214	-2.69964	down
Am04G001230	3223	2288	1504	413	653	427	50.5407	37.6842	24.9249	6.49435	10.35	7.54637	2.28056e-07	-2.31674	down
Am03G029650	240	518	608	0	0	4	6.43006	14.6214	17.2508	0	0	0.117511	7.7632e-14	-8.42748	down
Am02G020490	3730	4563	2068	1986	1777	1038	36.4063	46.7815	21.341	19.4768	17.5459	11.4321	0.049268	-1.20038	down
Am01G044500	0	0	0	66	94	58	0	0	0	2.59254	3.75639	2.57246	5.8149e-07	8.55458	up
Am03G004380	6841	9000	4425	3051	4073	1790	70.6031	97.554	48.2748	31.6333	42.5204	20.8433	0.0272615	-1.27963	down
Am03G005380	3731	2688	2739	6954	4591	7800	73.0839	55.2938	56.715	136.857	90.9837	172.459	0.0287857	1.02934	up
Am04G021040	18924	12793	18791	9023	8086	6234	210.228	149.266	220.706	100.702	90.8763	78.1692	1.77575e-05	-1.17847	down
Amptg000195l_ERROPOS500000_G000560	3592	1407	2074	899	1280	993	61.9126	25.4613	37.7949	15.5574	22.3196	19.3123	0.0452403	-1.22894	down
NewGene_17610	770	149	366	0	0	7	7.80303	1.92489	5.31661	0	0	0.064813	1.85479e-06	-7.51515	down
NewGene_28517	1321	1198	1214	297	279	755	12.0512	13.2352	12.9865	2.94247	2.5786	10.5216	0.0452403	-1.51109	down
Am04G020050	113	122	218	1186	1787	122	1.05368	1.19819	2.1514	11.1413	16.9028	1.28755	0.0256743	2.67811	up
Am04G029790	331	360	331	545	1535	1936	2.28573	2.60967	2.42027	3.78438	10.7391	15.1072	0.00560139	1.93241	up
NewGene_4151	170	81	61	19	21	3	4.68465	2.08537	1.7413	0.433701	0.579354	0.070277	0.0219058	-2.97438	down
Am09G010590	4	14	10	58	48	94	0.039154	0.15629	0.115736	0.665196	0.550713	1.20399	0.0114973	2.80462	up
Am02G022430	389	263	243	137	166	133	17.3484	12.3177	11.4384	6.10081	7.49709	6.65214	0.0305584	-1.11003	down
Am09G015340	555	402	392	1481	1023	750	14.3456	10.8917	10.6927	38.452	26.7436	21.8664	0.0141776	1.19312	up
Am03G036290	52	51	33	162	132	117	2.46692	2.55285	1.6587	7.80125	6.4212	6.34863	0.0118866	1.52257	up
NewGene_11718	145	267	314	3066	2899	158	2.60241	4.02004	4.74398	52.8933	60.9967	5.35825	0.0165524	2.98108	up
Am01G017820	111	79	59	190	256	312	2.00782	1.49918	1.11874	3.47359	4.70825	6.41277	0.0211119	1.54635	up
Am04G012870	15	0	8	320	397	224	0.371194	0	0.206275	8.09744	10.1298	6.36808	5.10248e-06	5.27567	up
Am06G016250	0	0	0	86	83	339	0	0	0	1.25772	1.21997	5.58101	1.20768e-07	9.84074	up
NewGene_32267	98	101	100	750	1111	127	1.0394	1.2874	1.19425	9.62533	13.3989	1.45183	0.00776526	2.62675	up
NewGene_31551	53	45	43	684	526	110	2.19736	1.95876	1.85802	28.6089	22.1396	5.15308	0.000306692	3.12759	up
Am08G002190	178	49	79	390	420	332	2.73399	0.789095	1.27225	6.01314	6.52676	5.76329	0.0294962	1.82232	up
NewGene_11103	165	117	147	0	0	2	9.16724	6.78523	8.59559	0	0	0.08952	9.86143e-09	-7.79107	down
Am06G019080	729	930	1318	133	208	306	16.2597	21.7893	31.0855	2.97596	4.68077	7.69762	2.89678e-05	-2.22925	down
NewGene_18508	31	394	1115	26	46	0	0.322425	5.03414	13.434	0.270011	0.493201	0	0.0446802	-4.49001	down
Am04G017750	1354	1663	745	608	681	486	24.4279	31.5119	14.2137	11.0145	12.4247	9.88934	0.0426272	-1.16716	down
Am05G005210	210	65	68	0	0	0	13.336	4.27847	4.51586	0	0	0	3.50642e-07	-9.35913	down
Am09G004020	195	230	165	95	95	103	2.32857	2.89813	2.08324	1.13942	1.1445	1.38411	0.0287857	-1.07153	down
NewGene_20158	80	164	227	0	0	0	6.0996	13.251	18.4714	0	0	0	1.2669e-09	-9.77977	down
Am07G011680	1049	1110	2288	206	515	170	14.2388	15.8301	32.8578	2.80136	7.07218	2.60208	0.000280619	-2.3883	down
Am06G005970	91	100	121	34	16	19	2.26979	2.60579	3.19141	0.835531	0.404038	0.515637	0.00106743	-2.23237	down
Am04G001070	266	281	181	92	67	66	13.2482	14.7068	9.56441	4.57533	3.35266	3.71553	0.000386434	-1.76532	down
NewGene_437	0	0	0	491	558	624	0	0	0	9.46672	10.7371	13.2923	1.16929e-17	11.5134	up
Am07G006610	1454	4354	3346	482	650	889	15.1197	47.5631	36.7869	5.03111	6.83885	10.4334	0.000220622	-2.21689	down
NewGene_11807	157	58	84	3	5	0	4.07707	1.48736	2.08877	0.063959	0.112309	0	2.60394e-05	-5.32883	down
Am07G001060	1460	2016	3498	831	1270	557	22.433	32.536	56.8431	12.8243	19.7389	9.65111	0.0133198	-1.45426	down
Am05G011910	428	764	1097	1574	2229	2404	13.7804	25.8361	37.3568	50.9189	72.6312	87.3941	0.011458	1.4042	up
Am02G010710	145	61	187	16	36	31	2.53449	1.11459	3.46831	0.273409	0.621808	0.606189	0.0157128	-2.28803	down
NewGene_13333	107	168	220	0	0	0	2.82015	4.4424	6.05333	0	0	0	9.42289e-11	-9.85624	down
NewGene_3014	27	2227	1290	127	37	37	0.214925	20.1792	12.4901	1.13058	0.285224	0.472603	0.00900945	-4.20265	down
Am02G027770	100	41	76	16	11	20	8.9951	3.8375	7.19402	1.44554	0.96187	2.01962	0.0230705	-2.25256	down
Am01G033220	2638	173	322	32	65	11	28.1897	1.9411	3.62994	0.34125	0.702558	0.130283	0.000158652	-4.99318	down
Am07G006130	67566	28896	48104	8118	13152	6366	836.792	375.861	629.874	101.001	164.788	88.9862	7.36105e-08	-2.46915	down
NewGene_9158	0	0	0	334	281	672	0	0	0	5.80679	4.93652	13.8538	1.00761e-13	11.1603	up
Am02G013480	625	311	369	145	173	192	12.9334	6.74213	8.06496	3.00153	3.62219	4.48083	0.0169418	-1.41671	down
Am05G038800	83	93	111	431	393	248	3.29772	3.87834	4.64022	17.1863	15.7672	11.0945	1.77911e-06	1.83331	up
NewGene_6183	257	248	324	1104	1374	990	5.83731	5.83053	8.4289	26.2092	32.9987	25.7879	2.42497e-20	2.00252	up
NewGene_6237	223	216	159	991	737	566	3.34198	3.40124	2.50306	15.0599	11.1044	9.51253	1.67831e-06	1.86284	up
NewGene_6236	12	9	4	196	150	104	0.180111	0.145465	0.06378	3.11365	2.39968	1.86366	3.81179e-08	4.08457	up
Am04G027600	0	6	0	178	191	400	0	0.083986	0	2.65824	2.86548	6.70679	2.32833e-06	6.95414	up
Am05G020350	5132	3462	7650	11247	15167	10766	138.228	97.9509	217.873	304.365	413.376	327.352	0.0080358	1.1411	up
NewGene_16609	51	347	720	11	20	21	0.663218	5.31721	11.5969	0.259369	0.293785	0.337699	8.52569e-05	-4.44122	down
Am08G003790	198	209	124	2431	2202	252	4.81887	5.35264	3.20502	59.708	54.4618	6.94799	0.00155787	3.08766	up
Am05G035050	1288	697	1471	2606	2343	2731	15.3046	8.68861	18.4722	31.115	28.1662	36.6252	0.0174458	1.10656	up
NewGene_25848	92	65	144	0	0	0	1.27142	0.944636	2.11071	0	0	0	3.69588e-08	-9.13662	down
NewGene_14143	14	13	6	868	951	87	0.139072	0.136061	0.06357	12.1733	13.8309	1.09911	1.70774e-08	5.73123	up
Am01G015180	122	41	31	277	377	260	2.62411	0.909914	0.687742	5.99068	8.22776	6.32887	0.0238687	2.14515	up
Am09G014110	577	278	193	151	108	77	3.92585	1.98795	1.38917	1.02824	0.743631	0.587346	0.0460181	-1.73193	down
Am01G021820	6	10	0	402	568	87	0.17299	0.332167	0	13.9348	19.8367	3.36097	9.1724e-06	5.91437	up
Am05G027970	284	289	320	61	152	140	4.21996	4.5117	5.02661	0.899975	2.27772	2.33893	0.045311	-1.39147	down
Am02G024800	196	500	483	0	0	0	4.59712	12.3256	11.9721	0	0	0	5.82509e-14	-11.1109	down
Am03G036570	4636	3993	2324	373	1543	551	55.9868	50.6441	29.6654	4.51403	18.8503	7.50468	0.0031074	-2.25251	down
Am05G010210	299	472	349	54	129	33	2.89777	4.80327	3.57855	0.518004	1.26066	0.352317	0.000935023	-2.46985	down
Am09G019650	427	874	727	272	344	211	9.53194	20.5118	17.1792	6.08913	7.76478	5.31498	0.00703188	-1.36228	down
Am09G004500	228	216	48	33	45	31	11.7174	11.667	2.59884	1.66794	2.30071	1.77304	0.0425765	-2.26929	down
Am07G004920	883	642	1017	2093	2164	1323	10.277	7.84654	12.5078	24.4678	25.4764	17.3776	0.0035105	1.06666	up
Am01G005520	9536	20049	7704	6764	4605	2640	134.513	297.037	114.898	95.8506	65.7244	42.0369	0.039062	-1.50233	down
Am03G002030	424	705	216	22	29	55	4.95329	8.64951	2.66803	0.250861	0.332884	0.718373	1.68742e-06	-3.71672	down
Am08G003050	8	14	12	245	344	87	0.068413	0.13063	0.111632	2.18351	3.08771	0.872047	7.42896e-08	4.222	up
Am05G037830	206	131	176	0	0	0	7.18829	4.78582	6.50661	0	0	0	1.94968e-11	-9.92138	down
NewGene_24366	591	519	496	10	14	2	15.3944	14.2087	13.5741	0.285635	0.415555	0.059955	6.96985e-25	-6.03781	down
NewGene_10533	62	74	46	654	720	189	0.485363	0.659374	0.399401	5.61221	6.17565	1.83268	1.8735e-05	3.00077	up
Am08G008780	16	44	83	103	39	3052	0.384089	1.09408	2.09128	2.47552	0.936058	83.0185	0.0207045	4.54838	up
NewGene_31429	58	61	193	18	19	9	1.02973	1.12392	3.61783	0.316827	0.330404	0.168841	0.00712822	-2.80834	down
Am09G016260	127	273	229	458	507	503	1.08089	2.44161	2.05904	3.92711	4.37511	4.84563	0.0327155	1.16996	up
NewGene_18246	294	438	279	8	114	37	21.8858	34.2241	21.9201	0.546386	8.54961	3.09439	0.0334524	-2.7642	down
NewGene_26079	64	0	31	1140	1566	36	1.22514	0	0.625854	24.137	30.817	0.868148	0.033405	4.73017	up
Am01G019920	352	608	574	3678	5253	4668	6.44766	11.6996	11.1128	67.759	97.4554	96.6098	6.70447e-24	3.09417	up
Am09G014400	3478	5993	2702	2024	2261	1306	54.0778	97.8835	44.4197	31.6199	35.5702	22.9237	0.0344584	-1.20886	down
Am09G015460	2135	1370	1109	718	944	652	23.4372	15.7974	12.8712	7.91489	10.4874	8.0738	0.0360809	-1.07665	down
NewGene_26815	579	122	1162	0	41	0	37.2638	8.2403	79.0952	0	2.63722	0	0.0289915	-5.6104	down
Am01G018640	5251	3641	4702	1283	1452	1671	80.3474	58.5123	76.0626	19.7214	22.4777	28.8534	1.74453e-09	-1.67751	down
NewGene_22018	7	17	7	112	174	104	0.270275	0.702165	0.285757	4.44592	8.20376	9.1752	2.08698e-06	3.57405	up
Am01G018590	64	38	86	170	161	338	1.77258	1.09817	2.52834	4.76475	4.5541	10.671	0.0335093	1.81164	up
Am09G018930	357	2609	4390	38	78	0	2.85966	22.0029	37.2794	0.306115	0.632554	0	0.0139283	-6.07461	down
Am03G015590	5986	9954	3121	2026	3014	1118	101.639	177.506	56.026	34.5545	51.7695	21.4133	0.0205722	-1.7343	down
Am05G018050	11	15	21	76	148	73	0.171377	0.244055	0.350759	1.23006	2.43045	1.32689	0.000794009	2.59286	up
Am09G016900	137	122	100	29	59	48	4.73652	4.41127	3.65347	1.00609	2.04542	1.87641	0.0471772	-1.46771	down
Am01G023070	216	126	143	20	32	13	8.60104	5.23932	5.988	0.782886	1.27973	0.571804	4.82978e-06	-2.98542	down
NewGene_26607	45	117	167	0	0	0	0.495937	1.37004	1.97314	0	0	0	1.96325e-07	-9.25886	down
Am02G006440	68	87	43	285	378	134	0.723747	0.965331	0.480251	3.04916	4.06399	1.60595	0.0145066	1.9101	up
NewGene_31128	2	24	8	118	157	70	0.021771	0.437626	0.122729	1.73298	2.3759	1.29608	0.0168891	3.25633	up
Am09G011550	121	377	549	82	124	75	3.65156	11.9852	17.5954	2.48246	3.77995	2.54395	0.0313763	-1.94647	down
Am01G027770	1611	1166	950	657	516	621	83.6359	63.6032	52.1701	34.2779	27.0736	36.4019	0.0122479	-1.1195	down
Am04G001200	2579	5889	1758	514	1588	252	43.2375	103.687	31.1471	8.64595	26.9212	4.75263	0.0360809	-2.24083	down
Am07G006560	352	354	272	1109	1008	443	2.7283	2.88093	2.23135	8.64085	7.9107	3.88043	0.0287857	1.29899	up
Am03G019980	467	799	954	1475	1415	2076	5.76586	10.3548	12.4513	18.3027	17.6739	28.9421	0.0353262	1.12857	up
NewGene_244	0	2	0	210	162	94	0	0.016057	0	5.08806	3.93835	1.16641	5.33244e-08	7.78307	up
Am02G027950	235	595	739	55	26	144	4.47028	11.9185	14.9159	1.04582	0.499173	3.09467	0.00918129	-2.79348	down
Am05G030020	15	45	23	168	132	107	0.219777	0.690796	0.344746	2.4723	1.95124	1.75788	0.00740039	2.22368	up
NewGene_26015	7	25	10	136	99	228	0.070487	0.263574	0.108162	1.40304	1.02991	2.64032	0.000362057	3.42474	up
Am01G009190	113	145	127	401	307	191	0.299774	0.403283	0.356406	1.069	0.821945	0.569735	0.0461552	1.14888	up
Am06G013240	188	163	185	385	395	401	1.08862	0.990999	1.12695	2.23571	2.31253	2.61685	4.85748e-05	1.08253	up
NewGene_26413	253	9651	12416	6	8	22	4.29194	175.592	237.515	0.095805	0.125918	0.417787	4.40401e-15	-9.26773	down
NewGene_13010	1362	1142	2148	645	739	289	17.0285	12.2868	23.7127	9.04046	10.2036	4.57156	0.0060442	-1.54682	down
Am04G007900	975	1487	1278	480	437	458	22.4431	35.96	31.1205	11.0919	10.1833	11.8839	7.02143e-08	-1.49967	down
Am05G026410	341	234	262	56	113	121	3.32764	2.39565	2.69902	0.546511	1.10904	1.32922	0.0172056	-1.58344	down
Am08G005120	55	368	328	41	38	23	1.13406	7.97359	7.14328	0.844449	0.792608	0.523435	0.00561598	-2.93932	down
NewGene_9290	220	263	337	598	719	576	1.79871	2.25597	2.91369	4.9157	5.9485	5.31427	6.70203e-05	1.15082	up
NewGene_384	146	673	823	0	4	2	4.7193	12.1254	17.8439	0	0.061761	0.035471	3.87026e-13	-8.14346	down
NewGene_21526	407	273	318	1647	1768	531	5.24601	4.3452	4.41184	15.4167	19.5056	7.40421	0.00340546	1.88922	up
Am03G015420	180	229	201	10	31	19	3.5021	4.67405	4.12521	0.193825	0.608176	0.407277	2.92282e-08	-3.41388	down
NewGene_13656	15	0	0	403	464	119	0.435247	0	0	11.9504	13.8859	3.9515	0.00480766	5.9034	up
NewGene_13657	0	0	0	1328	1487	448	0	0	0	31.717	35.6908	11.8658	5.14763e-18	12.4394	up
Am01G011640	1029	1519	1555	637	654	781	16.4415	25.4913	26.255	10.2151	10.5591	14.0823	0.00325587	-1.03176	down
NewGene_24005	319	318	225	511	677	841	4.62587	4.32292	2.84328	7.97395	9.94531	14.0913	0.0238193	1.17918	up
Am05G010640	39	41	54	321	222	156	0.808218	0.899153	1.19782	6.82219	4.75752	3.71805	5.85356e-06	2.31769	up
NewGene_2406	965	581	709	0	0	0	13.4173	8.05293	9.96487	0	0	0	5.86749e-19	-12.0609	down
NewGene_4765	59	48	67	2	0	0	1.05919	1.05973	1.21478	0.025996	0	0	9.31388e-05	-6.50634	down
NewGene_7156	94	67	69	16	26	20	3.20307	2.22111	2.47919	0.492508	0.849532	0.6491	0.00635768	-1.95962	down
Am09G024550	81	585	128	5078	6628	5448	0.549575	4.18666	0.918342	34.8141	45.7686	41.9691	9.59247e-08	4.35617	up
NewGene_28197	111	144	159	2032	2944	270	1.42295	2.08796	2.30732	31.6684	45.3756	4.30285	7.91897e-05	3.5613	up
Am02G033710	413	407	646	135	222	158	6.90123	7.15596	11.4201	2.25652	3.75975	2.98097	0.000201074	-1.56409	down
NewGene_22358	13	46	63	154	147	318	0.365349	1.46557	1.92323	4.78555	4.56301	14.4095	0.0327569	2.33466	up
Am04G007280	462	737	819	446	330	270	7.10009	11.8948	13.295	6.87342	5.11884	4.67126	0.0455071	-1.00654	down
Am01G035500	269	267	341	673	742	837	5.74936	6.00064	7.71231	14.4677	16.0683	20.2162	2.23419e-06	1.31282	up
Am01G028130	324	559	54	0	0	13	4.56625	8.29078	0.800217	0	0	0.204271	0.0065462	-6.16735	down
NewGene_19707	21	33	29	121	128	63	0.314931	0.519362	0.453522	2.04432	2.08488	1.17625	0.0125637	1.83391	up
Amptg000320lG000210	14	17	9	202	181	210	0.204356	0.257471	0.135287	3.10283	2.79209	3.61405	2.89155e-13	3.82863	up
Am05G036940	2469	4104	1396	501	731	747	37.3714	65.2374	22.3322	7.61845	11.1917	12.7602	0.000440261	-2.08015	down
NewGene_21488	473	463	287	1817	1802	910	3.93029	4.1434	2.56611	15.2121	15.174	8.63773	0.000158265	1.79815	up
NewGene_7881	338	440	612	23	56	9	6.19338	8.46397	11.8675	0.385678	0.964198	0.171142	1.0104e-07	-4.06943	down
Am04G014300	20	17	22	130	87	54	0.572616	0.52345	0.676357	3.85307	2.60214	1.79937	0.00723802	2.12762	up
Am04G005020	961	345	362	2263	2805	926	12.8729	4.85252	5.12474	30.4745	38.0403	14.0131	0.0453537	1.73961	up
Am09G018530	55	193	120	486	355	340	0.664637	2.47934	1.55002	5.98085	4.40244	4.70018	0.0465475	1.62145	up
Am04G016270	2299	4794	5665	1285	1634	2021	59.4256	130.186	154.859	33.3783	42.7325	58.9755	0.0106252	-1.40298	down
Am03G003680	2523	2469	2866	656	541	993	42.7393	43.935	51.3304	11.1602	9.27436	18.9747	8.13872e-07	-1.87859	down
NewGene_2057	63	308	322	2	5	41	0.928416	7.38177	9.47659	0.023232	0.101842	0.623281	0.0306082	-3.81787	down
NewGene_2050	85	121	185	29	12	16	0.863701	1.57285	1.83342	0.323213	0.126846	0.162404	0.00026432	-2.8221	down
NewGene_26497	343	173	188	17	16	12	5.16963	2.79587	2.96454	0.253872	0.230995	0.202757	9.45123e-12	-4.04387	down
NewGene_21141	186	253	296	21	14	87	3.36345	4.65131	6.34589	0.688376	0.324452	1.7229	0.034006	-2.58341	down
Am09G010520	193	216	381	69	67	115	9.3352	10.9601	19.4943	3.34667	3.256	6.2439	0.0146682	-1.6777	down
Am08G008960	57	76	83	144	194	206	0.93027	1.29742	1.42773	2.37066	3.22933	3.82425	0.0163722	1.2843	up
Am02G034440	3217	6131	2891	2074	1144	713	66.6185	133.36	63.3101	43.1417	23.9661	16.6634	0.011458	-1.72456	down
NewGene_1576	30	67	23	381	385	409	0.194442	0.489602	0.165035	2.71483	2.7679	3.24525	1.20188e-07	3.22353	up
Am04G009860	77	160	119	18	50	31	0.826684	1.82756	1.36197	0.196534	0.539234	0.375171	0.0382933	-1.91334	down
Am06G004990	335	474	606	209	313	184	6.89597	10.2525	13.2029	4.31688	6.52622	4.2801	0.0398824	-1.06502	down
Am01G032100	1814	4309	3964	1834	1683	1150	20.519	51.1994	47.4118	20.8378	19.266	14.6773	0.035006	-1.17475	down
Am02G015260	0	14	0	310	286	161	0	0.166846	0	3.72682	3.45443	2.16686	0.00568606	5.65447	up
NewGene_31217	0	0	2	45	65	114	0	0	0.033462	0.972433	1.54376	2.83189	0.000123037	6.7992	up
Am05G025620	1202	1791	1139	528	547	202	13.7548	21.5308	13.7825	6.07068	6.32879	2.60356	0.00198826	-1.78609	down
Am05G024570	3023	1540	3383	7378	4793	5231	63.2663	33.8379	74.8466	155.144	101.491	123.576	0.0449441	1.07949	up
Am07G014310	1406	1098	651	450	538	380	19.9006	16.3236	9.73072	6.39827	7.69989	6.072	0.0172618	-1.28955	down
Am07G014860	684	935	1775	95	148	2	7.1925	10.3362	19.7424	0.994774	1.57523	0.017152	0.00724315	-3.88587	down
Am02G019420	1429	1108	1689	1988	3918	3125	24.7904	20.176	30.9797	34.6439	68.7744	61.1855	0.0261384	1.04055	up
NewGene_7223	83	79	112	157	248	381	1.15209	0.952197	1.55324	1.95362	3.55567	6.97669	0.0485922	1.49032	up
Am07G015730	158	132	127	508	405	443	4.91958	4.33345	4.17105	15.9591	12.794	15.6325	2.12654e-07	1.64009	up
NewGene_27645	422	298	490	179	141	135	3.46617	2.38777	4.17516	1.65362	1.39541	1.37622	0.00016338	-1.46651	down
NewGene_24604	105	139	113	0	0	0	2.84707	3.24057	2.97793	0	0	0	7.6646e-10	-9.39922	down
NewGene_13118	168	142	289	0	0	0	4.01247	2.70112	5.54171	0	0	0	1.39483e-11	-10.1285	down
Am07G009270	721	79	333	69	53	77	15.9116	1.81566	7.77327	1.51003	1.16678	1.90857	0.0294645	-2.5673	down
Am03G015620	3101	7738	3176	2026	2144	1319	36.7806	96.3944	39.8202	24.1345	25.7264	17.6565	0.0262155	-1.43554	down
NewGene_6205	258	331	773	27	56	4	4.26088	4.12054	9.22852	0.496576	0.51182	0.032481	0.000208464	-4.0517	down
Am05G004480	410	248	160	107	71	23	12.6381	8.0436	5.21804	3.31614	2.21421	0.772913	0.0428283	-2.13022	down
Am09G001050	22	24	8	119	130	209	0.163776	0.186981	0.060284	0.906453	0.998189	1.79313	0.000351182	3.027	up
Am08G003740	1867	2384	3459	1390	908	707	8.32506	11.165	16.3082	6.22686	4.0962	3.55594	0.0016726	-1.41607	down
Am04G004000	24304	26878	19777	13777	9914	6308	298.821	347.081	257.084	170.173	123.324	87.5429	0.00145145	-1.32314	down
Am09G012090	1798	2310	1841	735	442	629	23.7777	32.0878	25.7493	9.75982	5.91075	9.38077	2.81258e-07	-1.77439	down
NewGene_25873	173	89	140	14	24	9	4.79889	2.38585	3.96886	0.281202	0.512187	0.204635	1.15105e-05	-3.17781	down
Am03G011670	395	1758	399	244	85	123	2.82991	13.2466	3.02589	1.7544	0.614722	0.991215	0.0163722	-2.57236	down
Am02G006310	535	576	456	1165	1658	3472	13.3206	15.0635	11.9945	29.1354	41.7655	97.6249	0.00228225	1.97543	up
NewGene_7584	136	125	163	0	0	0	4.43181	4.27305	5.60162	0	0	0	6.36911e-11	-9.6409	down
Am03G004750	182	298	139	4	21	24	3.81132	6.55745	3.06456	0.083773	0.428355	0.561576	0.000137593	-3.71466	down
Am03G015780	1083	1326	505	328	351	121	42.5268	54.6604	20.9608	12.9378	13.9263	5.36076	0.0107324	-1.97033	down
NewGene_29914	195	890	1058	129	171	52	2.45708	11.5258	14.1407	3.37704	4.7458	0.681323	0.00549766	-2.67573	down
Am03G017840	1000	2487	818	396	221	47	7.33087	19.1637	6.33866	2.91305	1.63899	0.388224	0.00841686	-2.80403	down
NewGene_12675	0	0	0	342	292	231	0	0	0	6.6492	5.80633	5.01657	4.21456e-14	10.5476	up
Am01G002980	645	271	409	1177	897	1131	6.55337	2.88593	4.3947	12.0156	9.218	12.9711	0.0485922	1.21571	up
NewGene_25449	555	498	629	183	192	202	7.55889	7.13321	9.06347	2.50391	2.64447	3.09688	2.50709e-11	-1.59672	down
Am06G014980	66	74	53	178	161	131	1.24657	1.46719	1.04474	3.35987	3.06513	2.79294	0.0192849	1.21284	up
NewGene_2881	80	76	77	517	568	198	1.09948	1.1445	1.20514	6.47485	7.21369	2.74689	3.63174e-05	2.37279	up
Am04G018030	548	832	803	375	255	209	10.6555	16.979	16.5044	7.3126	4.99863	4.57883	0.000675339	-1.44293	down
Am02G018920	1076	1144	924	592	520	297	10.9255	12.2051	9.92069	6.04082	5.33752	3.39608	0.00312384	-1.23873	down
Am02G011100	997	1069	999	3527	3081	1133	22.4608	25.2867	23.7981	79.833	70.2262	28.813	0.047264	1.24876	up
Amptg000320lG000160	6	3	3	72	131	67	0.086884	0.036308	0.041863	1.064	1.956	1.11406	6.93964e-07	4.40947	up
Am08G000060	1111	551	719	351	371	319	15.781	8.21661	10.807	5.01123	5.32732	5.10389	0.00947965	-1.26249	down
Am03G005830	1628	1716	1698	74	186	204	44.1901	48.9173	48.7449	2.01776	5.09287	6.25093	3.28066e-13	-3.48965	down
Am01G034340	4267	3243	2950	1738	2111	1428	40.5378	32.3603	29.6298	16.59	20.2861	15.3134	0.000879871	-1.06401	down
Am03G002360	232	346	416	183	150	107	5.75806	9.00624	10.8965	4.55324	3.76677	2.97704	0.0178219	-1.23597	down
Am09G002910	77	92	88	28	27	17	2.35197	2.94631	2.84505	0.84872	0.809619	0.578609	0.00148867	-1.90512	down
NewGene_27312	59	147	114	295	285	252	1.08854	2.95804	2.32079	6.12834	5.92043	5.50527	0.0469506	1.32009	up
NewGene_7540	0	0	0	123	116	42	0	0	0	4.51707	4.28784	1.72777	6.07343e-07	8.90592	up
Am01G040820	7820	5122	5057	15581	15062	12968	154.068	105.989	105.336	308.4	300.252	288.39	0.00012693	1.20547	up
NewGene_11906	4	0	0	81	80	55	0.062822	0	0	1.4742	1.45887	1.11365	0.00133558	5.65879	up
NewGene_1740	339	40	64	0	6	0	5.86729	1.00175	3.74063	0	0.059888	0	0.00339057	-6.35259	down
NewGene_6285	297	201	256	0	0	0	8.27191	5.48797	7.19954	0	0	0	1.46858e-13	-10.4772	down
Am08G000560	1086	1907	951	612	558	276	15.7172	29.0076	14.5487	8.90147	8.16771	4.49735	0.0120009	-1.53646	down
NewGene_28146	0	8	2	44	51	52	0	0.112541	0.028526	0.649222	0.855073	0.887352	0.0423817	3.81519	up
Am03G030480	283	376	679	1654	1941	1226	1.30451	1.82194	3.31087	7.66831	9.06544	6.38795	8.68611e-05	1.79658	up
NewGene_3479	78	140	180	21	38	41	2.30305	3.7865	4.5746	0.291126	1.27775	1.04659	0.01167	-2.03046	down
NewGene_3476	1646	1864	1967	1084	861	698	28.5484	33.3729	35.6509	19.3627	15.688	15.7552	6.94243e-06	-1.11545	down
NewGene_21923	10	52	67	185	257	224	0.114273	0.742772	1.39571	2.40725	3.55236	4.35732	0.0277875	2.33005	up
NewGene_21928	178	61	91	10	33	24	1.96429	0.701553	1.06088	0.100981	0.360918	0.29014	0.0353978	-2.37266	down
NewGene_31151	0	0	0	943	1016	160	0	0	0	14.6634	16.6523	1.8626	2.25191e-13	11.8068	up
Am06G021120	2477	4492	3509	1770	2019	1020	53.436	101.783	80.0441	38.3533	44.0586	24.8296	0.0108657	-1.20096	down
Am05G023550	240	261	272	453	584	595	8.32761	9.49677	9.99428	15.7975	20.5211	23.3373	0.00116711	1.02443	up
Am05G011110	408	251	314	1970	2044	392	3.56601	2.30171	2.9049	17.3229	18.0993	3.87	0.01505	2.07795	up
Am07G009990	314	807	994	96	91	272	3.85969	10.4331	12.9386	1.18366	1.12404	3.77248	0.0216242	-2.20516	down
NewGene_14016	448	275	370	119	187	142	8.09677	5.78894	8.77161	2.41263	3.68888	3.9156	0.00479616	-1.35227	down
Am05G001180	126	199	184	502	1768	303	1.38217	2.28853	2.12647	5.52663	19.6144	3.74651	0.0194712	2.23655	up
NewGene_15053	126	119	101	443	519	722	5.04943	5.0377	4.28907	17.9411	21.1665	32.8746	8.46163e-08	2.23379	up
NewGene_16502	99	120	92	8	10	0	3.81702	4.69986	3.66706	0.307576	0.685933	0	0.00160351	-4.21863	down
NewGene_25393	0	0	0	139	117	46	0	0	0	1.98507	1.68242	0.731841	3.09597e-07	9.01152	up
NewGene_12332	8	7	33	48	128	562	0.112105	0.104269	0.494577	0.685469	1.83605	9.12384	0.00893296	3.98539	up
NewGene_12336	313	357	311	2699	3081	408	6.76957	7.10054	5.60537	58.7211	63.1007	11.3085	0.00365305	2.55234	up
NewGene_8566	79	186	198	23	30	47	0.565121	1.40341	1.5102	0.166495	0.218874	0.37527	0.00872024	-2.23984	down
Am06G004770	131	192	257	608	479	525	2.10567	3.24349	4.37891	9.86196	7.82405	9.56788	0.000861621	1.42935	up
Am07G003710	274	326	334	736	866	439	6.97274	8.71549	9.00919	18.8662	22.3596	12.6307	0.0141454	1.05214	up
Am05G031310	2544	1262	1678	5668	3977	8000	32.7549	17.0717	22.8492	73.3382	51.8215	116.297	0.00339149	1.64345	up
Am02G023410	316	502	650	835	2978	2441	6.99095	11.6733	15.2255	18.6011	66.8018	61.0856	0.00400238	2.04642	up
Am03G033510	956	224	313	3291	4263	1923	12.355	3.03263	4.26741	42.7378	55.7516	28.0493	0.00113086	2.5661	up
NewGene_16294	11	9	7	47	60	37	0.241094	0.198195	0.160983	1.03144	1.42069	0.94704	0.0105099	2.33716	up
NewGene_17160	59	38	66	0	0	0	2.62146	1.75483	3.1079	0	0	0	8.23668e-06	-8.2603	down
Am01G000840	110	110	87	6	9	8	1.73218	1.81683	1.44588	0.089592	0.130104	0.125168	2.96469e-09	-3.80483	down
Am08G003840	297	306	286	3634	3214	422	7.2588	7.85124	7.38837	89.2595	79.5027	11.625	0.000855871	2.9288	up
Am01G038910	370	522	633	64	206	128	6.66983	9.89773	12.0802	1.15247	3.76523	2.60424	0.00321633	-1.99692	down
Am01G012570	200	253	162	1594	760	250	3.44992	4.58688	2.96522	27.7162	13.3087	4.87432	0.0436177	1.98617	up
NewGene_26367	1578	434	873	0	0	0	27.1529	8.01138	15.8775	0	0	0	3.57421e-17	-12.4197	down
NewGene_6456	198	181	264	60	91	34	4.51042	4.3279	6.35669	1.37028	2.0758	0.873595	0.00246268	-1.8733	down
Am09G024500	223	253	326	653	602	464	1.3103	1.56561	2.02595	3.8637	3.58565	3.08336	0.000994446	1.04012	up
NewGene_5184	1272	1416	2392	316	301	874	15.3523	16.0718	27.9233	3.28453	3.17151	11.0403	0.0284993	-1.7718	down
Am09G009440	106	964	333	36	38	24	1.80245	17.2883	6.01184	0.604474	0.642879	0.45294	9.86589e-05	-3.9177	down
NewGene_22308	927	525	351	243	210	211	11.6888	6.9275	4.77116	3.09246	2.68947	2.93156	0.0237689	-1.51849	down
NewGene_28290	85	25	70	204	257	203	0.984588	0.297147	0.897006	2.56696	3.45042	3.12037	0.0261384	1.8215	up
Am01G011450	28257	43516	55978	10232	16639	24990	616.904	997.807	1292.11	224.408	367.522	615.824	0.0335586	-1.32583	down
Am09G001770	112	69	136	41	45	37	1.35692	0.878187	1.73989	0.491525	0.548801	0.497617	0.0402528	-1.421	down
NewGene_8700	3671	2319	2212	39223	44519	25476	161.008	106.582	102.57	1716.2	1964.39	1271.66	7.90846e-28	3.65064	up
Am02G034380	179	287	296	74	99	136	4.8887	8.26826	8.56229	2.01422	2.73149	4.18589	0.0439963	-1.33988	down
NewGene_3913	216	349	188	51	89	62	3.49658	7.99659	3.63563	0.668588	2.11537	0.895875	0.000954142	-1.973	down
Am02G000640	861	833	721	1935	1771	1631	11.6778	11.8695	10.3358	26.3648	24.3002	24.9797	3.38834e-07	1.07793	up
NewGene_23333	1237	1103	825	3272	3584	1793	16.3266	11.1991	11.1662	28.91	29.1298	15.6033	0.00163278	1.36219	up
Am02G019850	59	63	40	5	0	0	0.847384	0.952233	0.602358	0.068959	0	0	0.0170469	-5.1063	down
Am04G011340	71	213	117	35	15	16	1.59795	5.0254	2.76977	0.7842	0.336949	0.403356	0.00549868	-2.66993	down
NewGene_1665	347	484	242	1522	1955	1483	5.67887	8.31473	4.18381	25.046	32.4059	27.4162	7.02143e-08	2.1318	up
Am07G002630	40	295	444	38	37	28	1.12699	8.80826	13.3418	1.07714	1.04386	0.877739	0.013456	-2.9572	down
NewGene_2661	283	220	76	1401	1888	709	2.03473	1.32621	0.686325	8.89649	11.851	7.21714	0.000354711	2.67785	up
NewGene_1243	482	303	554	136	177	83	8.10356	5.66408	9.41906	3.00136	2.43594	1.88392	0.000392499	-1.82963	down
Am03G023830	179	153	149	484	471	473	2.01701	1.81597	1.78263	5.50574	5.39416	6.04406	1.35714e-08	1.50851	up
NewGene_7087	692	725	1069	312	291	55	7.65735	11.3751	15.235	3.11305	2.57771	0.505087	0.0281313	-2.00421	down
Am08G006090	950	1728	2197	742	948	653	7.38862	14.1129	18.0599	5.79784	7.45867	5.72774	0.0285623	-1.11185	down
Am03G002290	18	354	139	2402	2968	2946	0.165127	3.51141	1.38303	22.8009	28.372	31.4216	0.000149396	3.96633	up
NewGene_2634	0	0	0	41	81	149	0	0	0	2.7455	5.50093	11.2803	2.83558e-06	8.91232	up
Am09G017020	98	43	83	14	28	16	4.40768	2.04044	3.97233	0.63627	1.28062	0.790593	0.0373756	-2.01933	down
Am01G009570	2307	3334	1998	1097	1328	1521	93.1905	141.468	85.3555	44.4967	54.2669	69.3529	0.0274323	-1.01181	down
NewGene_15580	58	59	134	0	0	0	3.55374	3.75442	8.68873	0	0	0	5.34594e-07	-8.86747	down
Am06G017510	82	54	63	0	0	0	3.08688	2.1279	2.47047	0	0	0	8.50169e-07	-8.55806	down
Am06G003140	7263	5317	1914	2239	1637	907	40.7683	31.3426	11.3585	12.6263	9.29433	5.74321	0.0419429	-1.70178	down
NewGene_20446	62	121	145	0	0	0	2.10979	5.11143	6.06882	0	0	0	2.21102e-08	-9.26227	down
NewGene_5807	2330	571	981	413	491	350	20.7808	4.94676	8.14705	3.22158	3.96686	2.95773	0.0385072	-1.71202	down
Am07G009890	157	229	277	592	512	399	1.3851	2.1221	2.58351	5.24327	4.57394	3.96704	0.00919205	1.12272	up
Am04G030250	2066	2734	4119	1453	1286	1754	39.7435	55.2341	83.7965	28.0785	25.0323	38.0919	0.0284561	-1.02284	down
NewGene_9828	0	0	0	79	96	58	0	0	0	1.61321	1.62041	0.961914	2.75341e-07	8.64924	up
Am07G014770	5346	5040	1475	1583	1319	642	64.6889	64.055	18.8701	19.2443	16.1458	8.76918	0.0255883	-1.84762	down
Am07G002980	80	119	113	578	499	210	0.537638	0.837523	0.799211	3.90225	3.39145	1.59219	0.00131965	1.96445	up
NewGene_25901	810	679	943	211	168	247	8.93156	8.10069	10.752	2.25481	1.80701	2.27581	1.94348e-09	-2.00075	down
Am02G014210	525	441	298	239	212	184	4.00558	3.53663	2.40826	1.83234	1.63204	1.58303	0.0438865	-1.06887	down
NewGene_21631	1033	199	103	0	0	0	16.1338	3.44437	1.67878	0	0	0	1.13516e-09	-11.335	down
NewGene_9164	14	10	4	196	234	172	0.083432	0.056969	0.02514	1.33869	1.5417	1.22743	3.38351e-11	4.34459	up
NewGene_15314	155	44	39	0	0	3	8.1156	2.40557	2.15881	0	0	0.165521	0.00156086	-6.33628	down
NewGene_15312	237	103	99	4	0	9	2.96321	1.35098	1.29829	0.042351	0	0.113087	0.000253736	-5.1028	down
NewGene_9782	39	51	29	346	432	61	0.501866	0.754778	0.382964	4.5001	6.11789	1.23426	0.011959	2.70612	up
Am01G016740	2384	2550	2707	725	1298	661	41.5717	46.6968	49.9065	12.6961	22.9014	13.0097	4.03844e-06	-1.5844	down
Am01G030880	56	33	37	199	111	227	1.48432	0.924168	1.02378	5.36132	2.9961	6.87645	0.00576387	2.04512	up
Am09G011580	584	966	1438	96	106	122	13.1597	22.8569	34.2563	2.16307	2.39986	3.09657	2.09904e-13	-3.24067	down
Am03G021430	186	395	249	836	1056	1122	2.39155	5.32726	3.37736	10.7957	13.7362	16.2815	0.000137593	1.8047	up
Am09G016020	49	37	38	243	233	156	0.721456	0.564687	0.580471	3.611	3.49105	2.59575	2.51739e-07	2.27532	up
NewGene_20171	153	99	243	0	0	0	2.21419	1.75946	3.80973	0	0	0	3.16231e-10	-9.85299	down
NewGene_20170	58	111	109	922	946	495	0.770543	1.55011	1.56917	12.4148	12.8102	7.53167	2.12597e-11	3.01664	up
NewGene_18308	5	20	10	93	110	94	0.179285	0.553028	0.313321	2.0263	3.29061	2.41962	0.000629521	3.0214	up
Am04G025470	12	15	8	65	67	64	0.213957	0.270317	0.150638	1.17276	1.23061	1.30024	0.00167461	2.41802	up
NewGene_18489	855	669	1191	44	69	84	10.8488	9.17667	16.858	0.502553	0.795796	1.12905	4.63944e-19	-3.82248	down
Am02G014700	442	533	655	224	228	75	18.092	22.9176	28.3301	9.17924	9.43993	3.4621	0.00943262	-1.70943	down
Am03G017890	8440	15967	7496	2825	1328	489	39.5356	78.5628	37.1248	13.2923	6.29215	2.5835	0.000187788	-2.87728	down
Am02G008680	128	201	295	80	51	42	11.1143	18.3621	27.1952	6.9489	4.48932	4.06226	0.00511496	-1.9027	down
NewGene_25479	312	181	349	10	11	0	5.99917	3.73807	6.98283	0.169179	0.196102	0	3.26842e-07	-5.4198	down
NewGene_14595	1395	163	123	9	21	0	34.5198	4.40311	3.22663	0.2879	0.614181	0	0.00055234	-5.96169	down
Am02G033140	418	722	629	7335	4648	1072	25.6707	46.5912	40.824	452.763	288.934	74.3072	0.000375619	2.79351	up
NewGene_12715	259	129	150	18	14	45	6.20678	3.21574	3.78383	0.413121	0.338639	1.32961	0.00253041	-2.83533	down
Am01G013120	986	819	940	333	397	448	22.5122	19.6352	22.6921	7.61674	9.16654	11.5261	1.40292e-05	-1.27307	down
NewGene_4377	19	33	16	102	162	70	0.238562	0.660779	0.207703	2.08984	3.45128	1.51054	0.00959355	2.20643	up
Am05G026380	55	414	644	2	4	8	1.45925	11.5912	18.1311	0.03891	0.100758	0.228566	6.11714e-08	-6.31653	down
Am01G033980	470	179	422	1064	1181	727	12.1353	4.83116	11.5235	27.5882	30.8537	21.1864	0.0270234	1.40317	up
Am03G007960	2799	2812	903	762	979	478	27.7349	29.2588	9.4558	7.57943	9.81246	5.34305	0.0305584	-1.65529	down
Am01G003240	311	226	186	653	522	414	3.01291	2.29618	1.90071	6.36913	5.13056	4.53231	0.045044	1.05881	up
Am05G037220	0	12	7	73	104	130	0	0.503311	0.295485	2.91299	4.19203	5.82482	0.011458	3.97543	up
NewGene_16979	11686	5247	4510	3258	3279	2506	100.382	48.75	41.4976	26.1572	28.0245	25.1408	0.0342484	-1.32976	down
NewGene_9278	909	736	1083	268	333	414	14.7135	12.5298	18.5675	4.34785	5.45473	7.57781	9.82506e-05	-1.46882	down
Am01G038280	211	221	407	131	94	73	5.69113	6.26169	11.6165	3.54057	2.56615	2.20189	0.0104477	-1.54561	down
NewGene_17733	16	2	0	123	140	128	1.0004	0.028724	0	1.70276	1.94787	1.98563	0.0173323	4.34234	up
Am03G028060	886	939	1111	562	524	339	11.9348	13.2854	15.8235	7.60165	7.13992	5.14848	0.000245029	-1.11045	down
Am04G010890	553	1107	952	7686	5597	3020	33.5188	70.5284	61.01	468.376	343.471	206.753	6.26178e-08	2.568	up
Am01G014360	43	29	22	242	194	296	0.489215	0.349674	0.266231	2.80715	2.26636	3.84774	3.50642e-07	2.9048	up
Am02G034510	45	94	68	475	529	317	1.52797	3.40423	2.49248	16.5291	18.5661	12.3825	3.10972e-08	2.60111	up
Am05G022040	113	117	223	332	402	347	2.26125	2.4539	4.72904	6.71065	8.17857	7.87062	0.0244508	1.20966	up
NewGene_23306	111	146	76	277	341	275	1.51035	2.09081	1.10015	3.81269	4.72674	4.24359	0.0143757	1.34879	up
Am01G025810	842	679	272	82	117	61	26.3045	22.254	8.96684	2.57279	3.67831	2.12084	1.24661e-05	-2.88379	down
Am03G023210	2	19	0	221	269	257	0.05276	0.628932	0	7.3119	8.96289	9.53357	0.00166384	5.06753	up
NewGene_5703	124	92	178	0	9	3	3.41751	2.68867	5.32805	0	0.200556	0.066016	4.97557e-05	-5.10715	down
NewGene_5705	3748	1491	428	617	279	170	162.46	67.8448	19.6079	26.8452	12.2169	8.2916	0.0344584	-2.52131	down
NewGene_19251	260	319	420	1025	1064	520	3.56665	3.35141	4.29035	8.45323	9.36394	5.02679	0.00639331	1.31476	up
Am01G014200	764	819	581	340	476	248	13.4949	15.1905	10.8405	6.01907	8.49855	4.93515	0.0192849	-1.10846	down
Am02G033650	2	3	0	1759	261	86	0.080674	0.148192	0	106.376	15.8817	5.83099	1.20752e-08	8.60859	up
Am05G036560	3031	5409	2355	719	518	624	48.715	91.3206	40.0161	11.6117	8.40996	11.3225	8.47748e-09	-2.60308	down
NewGene_25820	174	108	223	448	579	413	6.08777	3.93836	8.27299	15.7066	20.1455	16.1015	0.00179176	1.45409	up
NewGene_25825	198	75	24	701	688	488	1.61118	0.746602	0.160952	5.82599	7.13483	4.13081	0.0168891	2.55865	up
NewGene_3428	117	181	295	24	50	28	2.46464	4.3236	7.08972	0.504184	1.06746	0.66555	0.000219553	-2.59314	down
NewGene_26663	13032	13790	19277	3188	3805	7811	118.495	132.553	195.072	32.1518	40.2598	92.8112	0.00364175	-1.65808	down
NewGene_22137	204	50	69	569	575	454	4.09027	1.05435	1.44998	11.4993	11.6941	10.2979	0.00934748	2.2231	up
NewGene_1136	0	0	0	133	242	116	0	0	0	0.691032	1.26398	0.676859	3.44236e-10	9.71892	up
NewGene_14206	15	24	20	86	66	48	0.293825	0.456496	0.387795	1.71694	1.29037	1.0569	0.0441216	1.69268	up
NewGene_17192	38	37	36	1089	1086	60	0.549957	0.496323	0.491184	15.5163	15.5384	0.943201	0.000182932	4.22249	up
Am06G021110	680	2295	935	290	309	329	14.727	52.2396	21.4218	6.30896	6.77564	8.02657	0.00159268	-2.13789	down
NewGene_31961	155	308	584	0	0	0	8.86935	18.4965	35.3742	0	0	0	1.9655e-12	-10.9237	down
NewGene_9004	10	17	37	96	72	167	0.16325	0.339049	0.671679	2.43085	1.65372	4.75672	0.0313102	2.38235	up
Am07G004900	3669	3493	718	142	61	113	28.951	28.9502	5.98814	1.12192	0.484167	1.00163	4.5957e-10	-4.71651	down
Am07G001620	342	705	710	170	157	162	9.20936	19.968	20.2446	4.59462	4.28374	4.91649	3.61385e-05	-1.89411	down
Am03G033470	244	567	676	121	111	104	4.03545	9.88504	11.8618	2.01561	1.86405	1.93325	8.77941e-05	-2.19216	down
Am04G008310	251	371	584	1588	1102	1035	5.76334	8.95564	14.1863	36.6626	25.6268	26.8436	0.00116413	1.58034	up
Am02G029160	474	221	283	26	25	38	11.5141	5.62151	7.24845	0.611842	0.603556	1.021	1.48955e-09	-3.51179	down
Am04G014690	108	57	19	589	507	274	2.20592	1.2134	0.40264	12.1195	10.4898	6.32235	0.00297229	2.79103	up
NewGene_7324	1301	1433	1556	423	513	917	27.0135	31.2538	34.1592	9.05596	10.9944	21.5138	0.031532	-1.24228	down
NewGene_4662	332	362	475	976	1220	595	3.61644	4.13393	5.46208	10.6824	13.4484	7.30822	0.00601302	1.18397	up
Am05G027100	3656	4360	4880	1590	1621	1498	37.7924	47.3414	53.336	16.5085	16.9507	17.4777	5.89524e-23	-1.50923	down
NewGene_31440	0	0	0	338	551	190	0	0	0	5.6113	8.88856	3.09379	2.97516e-13	10.8456	up
Am01G020570	856	1271	278	114	148	95	33.9389	52.9159	11.6377	4.5381	5.90381	4.24026	0.000162236	-2.84633	down
Am04G017260	151	210	288	67	90	103	1.91756	2.80574	3.87812	0.855815	1.16077	1.48083	0.0281478	-1.35869	down
NewGene_10050	0	2	3	99	163	101	0	0.033975	0.102604	3.19609	5.32384	3.65277	5.53641e-09	6.1231	up
NewGene_25278	1708	790	997	409	608	348	42.3272	20.3202	26.0075	9.87897	15.0093	9.61213	0.011458	-1.4386	down
Am06G012510	27112	40608	24556	18246	9270	10201	690.551	1086.31	661.271	466.888	238.869	293.264	0.00633815	-1.35996	down
Am09G016370	26	30	22	84	171	103	0.457218	0.554397	0.404069	1.5139	3.12206	2.09404	0.00197563	2.12289	up
NewGene_14495	285	67	46	1045	1204	509	4.2286	1.29614	0.600913	16.9215	19.8367	8.4659	0.0122039	2.68026	up
Am04G004140	2823	2983	5915	432	1019	312	60.5138	67.1682	134.059	9.28941	22.1024	7.53146	1.85479e-06	-2.80515	down
Am01G009240	0	35	33	568	535	249	0	0.55459	0.539288	8.83097	8.37363	4.34386	0.00751154	4.25238	up
Am06G007080	485	380	346	4403	1643	1204	6.50943	5.34506	4.89775	59.3674	22.3092	18.2298	0.000116635	2.49961	up
NewGene_1790	77	32	46	212	201	174	2.18536	0.956986	1.38661	6.10356	5.83334	5.62901	0.0046798	1.85133	up
NewGene_27006	36	565	960	38	58	17	0.620648	12.1185	19.3026	0.636814	1.10479	0.288875	0.00531959	-3.84431	down
NewGene_30614	195	609	516	0	0	0	6.43338	20.9192	17.4635	0	0	0	6.44936e-14	-11.2755	down
Am06G016790	142	64	115	430	324	211	1.31622	0.618091	1.1266	4.01348	3.04271	2.21473	0.0303556	1.51462	up
NewGene_20599	24	7	15	118	142	80	0.380769	0.120147	0.257	1.99511	2.40938	1.51005	0.000959028	2.80729	up
NewGene_8433	155	231	168	82	69	95	2.70652	4.23733	3.0971	1.42656	1.22165	1.87092	0.0370257	-1.2237	down
Am08G004710	87	56	65	0	0	0	1.51842	1.02191	1.2048	0	0	0	5.89065e-07	-8.6224	down
Am02G011920	565	429	665	987	1711	950	9.12411	7.281	11.3642	16.0377	27.998	17.3257	0.0188589	1.06855	up
Am01G015000	929	953	824	344	470	292	14.4425	15.56	13.5556	5.36421	7.38565	5.11744	2.61166e-06	-1.3658	down
Am03G019920	1386	1108	771	481	640	416	45.63	38.3102	26.8273	15.9009	21.3162	15.4568	0.0136812	-1.16953	down
NewGene_15439	113	195	145	689	614	499	1.40081	2.54355	1.90187	8.61263	7.72836	7.0086	1.40898e-07	1.92569	up
NewGene_16160	42	69	155	0	0	0	1.00537	1.7531	3.97495	0	0	0	1.58312e-06	-8.94471	down
NewGene_26190	3674	2207	4053	25	0	0	82.8498	51.2969	102.732	0.391842	0	0	0.0018362	-8.71376	down
Am03G028230	1235	1899	2138	941	663	400	12.0589	19.4733	22.077	9.233	6.5475	4.40068	0.00390148	-1.46271	down
Am05G006150	1364	578	579	221	385	278	20.2026	8.9871	9.06817	3.28489	5.76049	4.64497	0.025046	-1.59229	down
NewGene_22027	8	15	0	579	570	259	0.083123	0.180051	0	6.88432	6.83119	3.46473	2.60288e-07	5.82489	up
Am04G001220	2062	1938	1006	368	831	340	34.9342	34.472	18.0093	6.26202	14.2412	6.49209	0.00601302	-1.80058	down
Am02G004890	300	342	512	1642	1682	1154	2.21973	2.66132	4.01027	12.2387	12.6284	9.66273	5.99446e-10	1.89767	up
Am06G013530	102	168	94	511	508	243	1.82199	3.16817	1.77344	9.22269	9.23359	4.91668	0.00632181	1.70637	up
Am07G005050	3721	1413	1621	950	1122	531	92.6731	36.958	42.6945	23.7665	28.2593	14.9233	0.0454179	-1.47015	down
Am03G021950	23	12	14	86	57	60	0.564077	0.297511	0.354642	2.10856	1.41573	1.65571	0.0251303	1.98396	up
NewGene_14048	266	232	209	47	71	90	1.75187	1.6053	1.45788	0.306004	0.474303	0.666032	0.00111587	-1.81714	down
Am01G041350	1196	2756	1543	703	213	609	39.4316	95.4409	53.776	23.2616	7.07289	22.6533	0.0193954	-1.8934	down
Am01G042000	312	1230	449	129	122	88	3.36161	13.9216	5.107	1.3961	1.3215	1.06368	0.000592997	-2.63193	down
NewGene_11526	1508	1015	1438	11	12	165	19.0691	13.7855	20.4261	0.114309	0.133304	3.01841	0.000856024	-4.37115	down
NewGene_15606	422	825	592	2305	3066	1318	3.53588	7.26431	5.24699	19.4232	26.0197	12.4732	0.000369785	1.78024	up
Am07G012060	124	312	45	8	3	31	3.63935	9.64204	1.37359	0.236555	0.075837	1.02192	0.0337473	-3.53883	down
NewGene_28690	126	211	389	0	3	0	0.969308	1.84559	3.61147	0	0.013365	0	9.47009e-10	-7.98018	down
Am04G004380	1709	1822	1836	923	1056	808	35.5464	39.8027	40.3732	19.289	22.2251	18.9671	1.43071e-11	-1.01063	down
Am01G022930	369	293	583	914	1025	935	2.87297	2.39984	4.80674	7.16325	8.08367	8.22668	0.00483404	1.16035	up
NewGene_17647	64	55	55	395	428	71	2.92109	2.61033	2.66415	18.1559	19.8373	3.6686	0.0287857	2.25876	up
Am05G002450	126	137	171	55	51	65	12.0139	13.7473	17.2386	5.24233	4.93817	6.92568	0.00491344	-1.38978	down
Am02G019560	248	284	265	122	132	153	4.66543	5.61008	5.26465	2.29329	2.50284	3.2482	0.00862104	-1.02295	down
Am09G016510	338	434	412	175	136	158	3.47895	4.69851	4.4883	1.805	1.41072	1.83701	1.71685e-05	-1.39054	down
Am01G017320	57	53	126	814	997	318	1.06754	1.04172	2.51491	15.4676	19.0746	6.7872	2.23419e-06	3.10466	up
Am02G033570	36	14	37	232	214	106	0.723246	0.289139	0.78192	4.70505	4.37287	2.41865	0.00071116	2.59291	up
Am09G012340	75	99	92	317	365	199	2.85248	3.95943	3.70315	12.1655	14.0955	8.56885	0.000154552	1.65327	up
Am03G016320	91	88	103	33	20	26	0.763606	0.778082	0.914686	0.278084	0.166115	0.245872	0.00168076	-1.88937	down
NewGene_7172	251	137	191	0	0	0	2.78351	1.59487	2.24514	0	0	0	1.3196e-11	-10.0979	down
Am07G014680	1054	2708	2761	439	678	707	24.1198	65.1207	66.8339	10.0999	15.7073	18.2519	0.00104288	-1.87936	down
Am07G012210	189	406	666	1115	1201	1383	1.80717	4.07463	6.74325	10.727	11.6389	14.9443	0.0261384	1.52313	up
Am04G004880	3060	1788	473	157	368	262	110.364	67.7014	18.0124	5.65552	13.4038	10.6414	0.00166384	-2.8519	down
NewGene_31560	354	210	467	0	0	0	7.31768	5.17763	10.7412	0	0	0	4.21456e-14	-10.916	down
NewGene_31568	41	53	68	158	134	109	1.06577	1.43351	1.86604	4.14312	3.54059	3.22615	0.0302346	1.25003	up
NewGene_4507	16	38	68	142	203	165	0.277909	0.693006	1.25062	2.49621	3.6016	3.26154	0.0260568	2.0255	up
NewGene_220	0	0	0	64	131	41	0	0	0	2.03898	4.21504	1.42417	3.76259e-06	8.65048	up
Am01G027190	2705	2925	2810	766	1487	1297	52.6815	59.8293	57.8564	14.986	29.2875	28.499	0.000786765	-1.3078	down
Am04G024230	5458	10399	4198	1362	852	1887	143.129	286.447	116.402	35.8667	22.5987	55.8589	0.000116635	-2.33748	down
Am02G004860	806	900	1361	29	12	247	5.40339	6.34156	9.65066	0.194054	0.07943	1.86647	0.0211277	-3.37715	down
Amptg000100lG000200	747	631	458	1364	1276	1455	7.5969	6.73587	4.92275	13.9476	13.1405	16.7102	0.00663472	1.09284	up

## Sheet: Supplementary Table 8
Supplementary Table 8. Statistical analysis of differential genes between GR and RR groups.
#ID	GR1_Count	GR2_Count	GR3_Count	RR1_Count	RR2_Count	RR3_Count	GR1_FPKM	GR2_FPKM	GR3_FPKM	RR1_FPKM	RR2_FPKM	RR3_FPKM	FDR	log2FC	regulated
Am09G012790	230	96	475	1633	1101	707	3.4936	1.48895	6.27941	25.7843	17.0604	11.1539	0.029301	2.29817	up
Am02G022390	631	328	215	50	58	46	8.54027	4.56889	2.52099	0.68999	0.787259	0.646077	0.000582785	-2.84753	down
Am09G005090	1942	2618	2401	731	1365	992	30.5697	42.4353	32.8608	11.9387	21.898	16.213	0.0181453	-1.0772	down
Am06G025320	371627	229105	478667	148204	192914	120323	5370.89	3408.76	6013.76	2224.12	2841.25	1805.3	0.0452559	-1.09485	down
Am05G034350	5918	5454	7241	12065	11782	11270	55.5571	52.7102	59.0977	117.626	112.73	109.851	1.54925e-06	1.04842	up
Am04G016460	711	329	462	0	0	0	11.6279	5.53121	6.5673	0	0	0	2.45318e-13	-11.2987	down
Am04G002430	1872	1199	2408	3582	3294	3637	21.38	14.0965	23.9126	42.4843	38.3445	43.129	0.0285778	1.08648	up
Am02G020970	1059	1041	1149	2200	1768	2251	10.9705	11.0994	10.3468	23.6553	18.6646	24.2039	0.00320686	1.06953	up
Am01G015700	32	60	41	4679	545	1629	0.751478	1.46776	0.847115	116.065	13.2557	40.3952	2.37582e-09	5.87614	up
Am05G030320	279	241	427	2	0	2	2.72419	2.42127	3.63118	0.020351	0	0.020278	1.89745e-13	-7.73251	down
Am05G034830	412	2109	481	130	149	181	2.97358	15.6793	3.01751	0.970371	1.0926	1.35419	0.0314978	-2.63043	down
NewGene_13858	263	342	520	85	78	90	7.98361	10.0919	13.7377	2.08691	1.97453	2.00559	0.000164525	-2.00377	down
Am05G015360	2282	1999	2924	331	856	605	95.145	85.7667	105.963	14.2969	36.3477	26.1557	0.000124026	-1.90966	down
Am04G019140	903	558	922	302	329	167	3.94765	2.50999	3.50121	1.3687	1.46373	0.753932	0.0335925	-1.45141	down
Am02G034240	766	558	768	305	263	310	19.9021	14.9102	17.341	8.21691	6.96058	8.34861	0.0138645	-1.11982	down
Am06G017770	614	1895	901	155	182	316	11.1837	35.526	14.2591	2.92696	3.36802	5.97183	0.011189	-2.28611	down
Am05G000780	2344	1619	3566	172	437	718	20.9801	14.9174	27.7509	1.59012	3.98228	6.67409	0.00431408	-2.37921	down
Am05G008780	2012	1569	1375	230	279	261	14.4621	11.6062	8.58802	1.71153	2.03794	1.94572	1.50126e-13	-2.58591	down
Am02G033430	420	292	433	81	81	86	2.81076	2.00904	2.51681	0.556697	0.552491	0.592186	7.32589e-07	-2.07829	down
Am03G011690	290	328	350	1728	1304	702	5.61651	6.54052	5.88783	34.7559	25.7418	14.1161	0.000767556	2.0871	up
Am01G028250	1556	1288	590	220	138	395	54.2766	46.2502	17.874	7.94276	4.89337	14.3059	0.0487592	-2.0887	down
NewGene_8384	0	0	0	43	227	175	0	0	0	0.900677	3.60915	2.75876	2.07943e-06	9.72517	up
Am09G014220	633	624	709	2693	797	3750	8.26233	8.39035	8.04316	36.5268	10.6066	50.8642	0.0452559	2.03981	up
Am03G019520	18383	7387	14067	5121	3449	4426	140.778	58.2356	93.6514	40.72	26.9178	35.1823	0.0415369	-1.47449	down
Am02G038890	5568	8477	8577	2778	3062	4330	79.198	124.14	106.06	41.0229	44.3844	63.9405	0.0472981	-1.02796	down
Am04G015720	1157	520	966	281	303	223	20.1172	9.30575	14.6016	5.06241	5.36141	4.01006	0.0130371	-1.58768	down
Am09G009620	522	745	1339	190	109	109	16.4963	24.2314	36.7816	6.20821	3.50597	3.56285	0.000410467	-2.49356	down
Am01G045060	24184	17044	19680	8534	8888	5402	234.734	170.314	166.054	86.0071	87.9146	54.4278	0.00600721	-1.30027	down
NewGene_21597	153	231	235	34	58	49	2.96454	4.59641	3.94752	0.674996	1.13336	0.967516	0.000887442	-2.02523	down
Am05G015930	700	212	2328	42	62	212	10.4275	3.24621	30.1718	0.644314	0.93647	3.27322	0.0482576	-3.16086	down
Am05G011850	817	993	1021	145	125	258	16.461	20.5972	17.8743	3.01719	2.56306	5.38624	2.14489e-05	-2.29274	down
Am02G037160	1404	1839	935	181	347	369	26.0933	35.1973	15.0979	3.48694	6.56892	7.11638	0.000859974	-2.14665	down
Am06G022080	145	346	591	43	84	62	2.42417	5.9409	8.57797	0.740508	1.42235	1.06064	0.0130371	-2.37998	down
Am02G018440	417	301	762	2335	988	1670	5.90074	4.39187	9.38335	34.3752	14.2776	24.5765	0.018265	1.94705	up
Am01G037970	1454	659	142	11	69	65	45.2393	21.1049	3.82665	0.329388	2.18165	2.08056	0.00795596	-3.94425	down
Am03G001610	1216	974	1906	2776	2564	2663	15.8586	13.0774	21.622	37.6109	34.0888	36.0739	0.0153433	1.1176	up
Am05G034250	120	47	58	226	305	271	1.08137	0.436242	0.453193	2.12061	2.80446	2.53688	0.0318756	1.92756	up
NewGene_15233	278	138	65	417	970	1452	3.10906	1.87416	0.653495	5.39641	11.8277	16.9683	0.0243454	2.61697	up
Am06G010420	14	4	16	77	127	64	0.23165	0.054979	0.234871	1.40167	2.27131	1.16354	0.00938066	3.10102	up
Am08G005330	391	407	634	745	1176	1013	2.20043	2.3563	3.10537	4.35613	6.75244	5.92491	0.00590747	1.15856	up
NewGene_8725	0	0	0	67	48	48	0	0	0	1.31133	0.917643	0.931816	0.000387708	8.34408	up
Am04G008840	1191	1285	1527	5152	4153	3832	18.0063	20.0084	20.0806	80.9323	64.0215	60.1871	1.62782e-09	1.85374	up
Am04G029580	146	145	213	311	492	273	2.34583	2.40993	2.98416	5.20772	8.0896	4.56184	0.0487592	1.21068	up
Am05G035090	1468	1573	1285	4336	3019	6214	36.0865	39.8056	27.4481	110.693	75.6294	158.613	0.00128459	1.77386	up
NewGene_6387	12	12	24	69	137	119	0.131598	0.134827	0.225161	0.802943	1.55921	1.38545	0.000869871	2.88285	up
Am03G032920	284	192	186	55	62	35	3.49948	2.42835	1.98637	0.696193	0.769393	0.444822	0.00716537	-2.01951	down
Am06G006650	1164	8278	1307	134	177	274	14.6087	106.95	14.2517	1.74008	2.25582	3.56225	0.000329491	-4.13617	down
Am02G010590	321	200	318	791	555	560	6.39652	4.10083	5.49837	16.3716	11.2676	11.5921	0.0381771	1.32911	up
NewGene_14681	198	421	503	0	3	10	2.36742	6.19822	7.56127	0	0.037696	0.154968	1.01769e-06	-6.31038	down
Am07G001510	1485	410	1206	9551	1278	7044	12.5007	3.5489	8.82638	83.4952	10.9582	61.5616	0.0435857	2.71835	up
Am09G012270	5894	5185	6851	2772	2319	2724	90.8021	82.2303	91.7515	44.3446	36.3976	43.5626	0.000767556	-1.06055	down
NewGene_13127	274	442	1032	68	148	26	3.58915	5.77194	10.0113	0.768322	1.9945	0.297453	0.0292588	-2.72075	down
Am04G023300	58	204	41	922	605	383	0.970834	3.51186	0.58552	16.036	10.3243	6.66036	0.0335257	2.75392	up
Am01G012080	139	104	150	216	268	257	3.03998	2.32424	2.84963	4.90963	5.97821	5.83965	0.0458405	1.03607	up
Am09G017530	280	424	453	132	133	73	4.48426	7.01114	6.32148	2.1891	2.1735	1.2132	0.0178424	-1.6451	down
Am01G007930	647	604	688	0	5	0	12.4533	11.963	11.5097	0	0.085585	0	8.97975e-17	-8.52172	down
Am06G010670	10293	11228	3952	2084	1113	2301	128.694	144.526	42.9568	27.0487	14.173	29.8605	0.0187985	-2.10711	down
Am05G022880	690	671	1397	7199	2196	3410	8.9052	8.90931	15.6735	96.4826	28.8851	45.6911	0.00479493	2.42071	up
Am02G005140	13667	12580	5914	570	1643	696	178.754	169.398	67.2362	7.73051	21.8914	9.44267	3.91352e-07	-3.42628	down
Am01G030000	1379	1382	1404	2556	3297	2283	23.252	23.9816	20.5688	44.7456	56.6546	39.9572	0.000131148	1.07479	up
Am07G014090	1627	906	1437	8913	1836	6434	24.8259	14.2372	19.0673	141.291	28.5619	101.975	0.0262389	2.29227	up
Am01G042390	140	88	144	1954	2189	47	1.89187	1.22867	1.69095	27.5153	30.2464	0.657142	0.0407856	3.61722	up
NewGene_23115	0	2	0	67	74	165	0	0.048233	0	2.34492	2.54081	5.6472	0.000162918	7.35209	up
Am03G032110	1617	1828	1872	747	768	886	24.7552	28.8114	24.9135	11.8687	11.9831	14.0839	0.000257031	-1.02473	down
Am08G007790	120	198	211	27	64	19	1.49168	2.53591	2.28096	0.34778	0.805809	0.234098	0.0475757	-2.1741	down
Am04G006250	266	545	413	3913	1924	1025	7.95815	16.7865	10.747	121.762	58.7439	31.8658	0.00321679	2.64264	up
Am04G024640	550	1149	468	71	182	162	9.97552	21.4638	7.37233	1.33189	3.34764	3.03537	0.009352	-2.32433	down
Am09G017480	74	76	86	2	12	5	1.12938	1.18857	1.14425	0.015915	0.186703	0.063753	0.00487555	-3.56131	down
Am03G008290	36	41	8	428	139	1976	0.707256	0.836113	0.134832	8.79579	2.80255	40.6616	0.000767556	4.99032	up
Am09G018890	653	530	937	2327	3220	1102	17.5989	14.7124	21.9604	65.2005	88.5335	30.8543	0.0113832	1.77433	up
Am03G033140	873	1224	1177	3753	2215	2331	7.57153	10.93	8.8733	33.8074	19.5808	20.9938	0.00960507	1.48991	up
Am03G030490	860	1241	1122	374	422	433	18.9467	28.1533	21.4848	8.55154	9.47062	9.90193	0.000446846	-1.27367	down
Am01G039740	711	393	866	1731	1691	1654	6.24155	3.5531	6.61725	15.7978	15.1459	15.0912	0.00261841	1.50929	up
Am06G018390	1125	783	943	1745	2267	3095	14.513	10.3971	10.5669	23.3715	29.7924	41.4477	0.00260729	1.42841	up
NewGene_28392	337	396	328	63	165	63	4.74764	6.89676	5.72406	1.06826	2.91903	0.874927	0.0376726	-1.79587	down
Am02G037120	666	701	596	234	339	227	13.0148	14.095	10.1287	4.74896	6.73466	4.58831	0.00722945	-1.19791	down
Am03G002920	292	198	210	542	598	537	3.35207	2.33929	2.09777	6.46009	6.99499	6.40769	0.00356712	1.37002	up
Am05G004860	6968	5840	6025	2271	2529	2320	113.749	98.1421	85.4941	38.4933	42.0624	39.3039	1.05564e-07	-1.29086	down
Am02G012710	75	51	88	455	436	311	1.66552	1.16323	1.68539	10.5086	9.89121	7.18062	5.91168e-08	2.62704	up
Am05G015740	1009	1795	1449	522	500	523	16.1668	29.5981	20.1805	8.67604	8.16467	8.68913	0.00685073	-1.33885	down
Am05G030720	186	255	292	741	1094	660	2.31329	3.27073	3.16723	9.60494	13.9056	8.54267	2.91212e-06	1.88164	up
Am02G025320	507	876	395	149	215	171	8.2297	14.6397	5.57838	2.51298	3.55026	2.87246	0.0334292	-1.65265	down
NewGene_23046	7723	12464	6074	26940	20103	35254	109.25	167.643	73.2755	394.54	239.813	458.11	0.00874219	1.75617	up
Am05G038020	187	126	340	861	466	1608	3.59362	2.49508	5.68531	17.2242	9.14795	32.1751	0.0143286	2.34566	up
Am06G024280	469	332	854	1460	1430	1278	7.33667	5.33979	11.6172	23.7327	22.8192	20.7703	0.0130371	1.49209	up
Am04G008290	335	3645	1100	61	337	143	5.16327	57.923	14.7485	0.963829	5.30054	2.28344	0.0378511	-3.20551	down
Am06G011000	4130	7043	3925	1591	2076	2051	22.4907	39.4896	18.581	8.99555	11.5194	11.5969	0.0225107	-1.30824	down
Am01G016320	117	154	150	543	1869	357	0.717042	0.97013	0.800452	3.46596	11.7195	2.27969	0.00385495	2.77859	up
NewGene_5814	8468	6088	14326	2566	3067	4728	80.7013	58.2711	118.179	25.0592	30.2429	45.1917	0.0487901	-1.32996	down
Am01G025900	3737	1253	371	22	193	45	62.6966	21.6397	5.39835	0.369239	3.28618	0.771735	0.00278564	-4.38494	down
Am05G016020	3195	2529	1831	550	1191	650	39.2801	32.0009	19.5698	7.00922	14.9213	8.28603	0.0142866	-1.59346	down
NewGene_5137	9	15	35	144	128	1942	0.079137	0.14408	0.445163	2.22477	1.55613	20.8729	0.000648686	5.40496	up
Am01G040240	46	229	68	0	0	2	0.770829	3.98534	0.998653	0	0	0.031138	0.00122751	-7.33456	down
Am02G002560	12	20	20	62	126	60	0.163569	0.290395	0.249878	0.921721	1.83886	0.89235	0.0264749	2.3505	up
Am04G030890	4494	4943	4882	9937	6646	11410	23.7091	26.847	22.3908	54.4371	35.7328	62.4934	0.0404655	1.10343	up
Am05G001890	256	156	323	48	53	65	2.59642	1.62595	2.84423	0.503018	0.543769	0.681204	0.00215586	-2.0081	down
Am01G036810	921	332	607	4384	2002	3554	16.0081	5.93031	9.16183	79.1417	35.4629	64.1421	0.000696976	2.56807	up
Am01G033660	180	175	565	1930	2382	744	5.34304	5.33447	14.5702	59.5112	72.0852	22.9164	0.00510855	2.62613	up
Am05G026300	1329	1079	1443	3341	2826	2000	16.837	14.072	15.8876	43.9624	36.4857	26.3024	0.0111862	1.22106	up
Am05G013230	2377	1918	426	148	64	168	126.099	104.713	19.6129	8.12952	3.45829	9.23424	0.00106491	-3.53769	down
Am07G015870	2251	983	1234	121	357	302	43.3403	19.4804	20.6545	2.40164	7.00406	6.02095	0.00173953	-2.44764	down
Am06G026110	24294	9987	20496	5687	5796	4156	362.212	153.291	265.647	88.0351	88.0638	64.3174	0.00465819	-1.67992	down
Am05G033950	634	598	948	1137	1843	1278	8.26876	8.03893	10.761	15.404	24.5196	17.3198	0.00882522	1.0856	up
Am02G039190	7803	26202	11109	4626	3009	3255	116.338	402.178	143.974	71.6171	45.7061	50.3695	0.0347499	-1.93236	down
Am06G016130	436	466	555	927	784	1007	5.63395	6.18983	6.23413	12.4315	10.3225	13.5019	0.00938066	1.03565	up
Am02G017730	202	62	115	16	21	28	4.30064	1.34442	2.12676	0.353927	0.436647	0.612145	0.045853	-2.43764	down
Am06G005890	515	481	814	1047	1590	920	7.37958	7.10054	10.144	15.5854	23.2336	13.6885	0.0393787	1.09916	up
Am05G013100	218	396	150	20	11	50	11.8699	22.2114	7.10368	1.1004	0.582389	2.78454	0.0136236	-3.13389	down
Am01G031540	490	402	647	799	1225	834	4.89966	4.13046	5.6208	8.29179	12.4817	8.65859	0.0210765	1.01201	up
NewGene_13294	5580	650	1851	163	455	229	88.8016	10.7688	24.2238	3.74281	8.08458	3.76109	0.00785054	-3.19821	down
Am02G034340	16	16	53	144	72	974	0.184467	0.190981	0.547899	1.7879	0.86839	12.0891	0.0190427	3.99659	up
Am07G016030	3399	1423	2972	20988	4760	14203	21.5864	9.304	16.4061	138.416	30.8057	93.6449	0.009352	2.54003	up
Am04G011520	345	241	59	20	42	10	2.51337	1.80587	0.372431	0.14617	0.308005	0.07322	0.0444896	-3.13098	down
Am08G007330	348	190	172	43	75	31	12.0224	6.76165	5.17108	1.51153	2.63124	1.08312	0.0259446	-2.1773	down
Am04G007830	3921	4628	5295	1559	2130	1630	52.6593	63.9872	61.817	21.7318	29.1421	22.7191	1.9141e-08	-1.26394	down
NewGene_28885	184	279	299	12	0	6	3.93986	6.21999	5.74462	0.237794	0	0.116439	0.000609369	-5.20377	down
Am03G020760	6688	1313	1330	388	90	234	155.517	31.4214	26.8822	9.36871	2.1261	5.64418	0.00523804	-3.57738	down
Am05G002800	185	295	373	25	21	40	7.9044	12.9908	13.9068	1.08652	0.883834	1.73848	2.50271e-06	-3.16479	down
Am03G010550	206	231	255	884	328	1050	3.32507	3.82796	3.57136	14.8292	5.39507	17.6116	0.045797	1.867	up
Am09G004750	4871	2953	4306	592	1253	1688	41.2112	25.7211	31.671	5.19865	10.7994	14.8235	0.0153782	-1.67826	down
Am09G000450	105	551	361	48	33	24	2.27962	12.3692	6.84342	1.06897	0.720354	0.536893	0.00623837	-3.13741	down
Am04G023070	84	21	102	999	192	1539	0.790344	0.198878	0.829761	9.7922	1.84094	15.0761	0.00230034	3.91373	up
Am01G009110	9925	13702	12332	3746	6698	4779	94.0825	133.715	101.624	36.873	64.7026	47.025	0.00414983	-1.14393	down
Am05G036120	10952	13255	17044	3324	5041	7470	82.7705	103.127	111.976	26.0862	38.8242	58.6091	0.0301182	-1.25847	down
NewGene_19582	5	27	0	415	1122	1884	0.07103	0.444791	0	8.92585	22.7321	40.2714	2.52522e-05	6.76743	up
Am01G042890	755	1044	811	318	351	425	34.8341	49.6419	32.5329	15.2058	16.5051	20.3508	0.0190427	-1.14372	down
Am05G037290	1944	4689	3588	1001	1197	1299	45.0252	111.812	72.2408	24.0599	28.2543	31.2356	0.0243363	-1.43228	down
Am04G017430	862	1183	1165	455	476	427	21.617	30.5361	25.3866	11.842	12.1638	11.1069	0.00147997	-1.1179	down
Am06G024330	8354	12982	11888	3425	3197	5253	54.6936	87.4985	67.6593	23.2817	21.3262	35.7045	0.00785054	-1.35737	down
Am04G012520	607	576	801	3251	1636	1101	6.46066	6.30234	7.40896	35.9267	17.742	12.1657	0.0366908	1.76197	up
Am06G026200	393	341	552	1566	877	3654	3.21604	2.87362	3.92356	13.3092	7.31777	31.0611	0.00691984	2.40049	up
NewGene_28101	110	57	40	429	408	515	1.05889	0.563608	0.327889	4.29194	4.5125	5.23218	0.000190969	2.80293	up
Am05G005640	33869	6581	7723	2152	2488	388	300.733	60.151	59.6085	19.8385	22.5131	3.57503	0.0204231	-3.18333	down
Am05G010280	416	457	562	94	175	38	13.2358	14.9939	15.5542	3.1018	5.6709	1.24875	0.0311692	-2.12671	down
Am09G015530	3511	2666	3632	6477	5629	6121	25.2828	19.7607	22.7335	48.4312	41.3126	45.7629	0.00239427	1.02772	up
Am04G029030	2536	2194	3011	20093	3442	21634	14.465	12.8847	14.9315	119.033	20.0095	128.136	0.00795596	2.72328	up
NewGene_8580	180	177	320	25	33	53	2.99317	2.73605	4.17615	0.366093	0.522003	0.812325	0.000887442	-2.46812	down
Am01G008480	0	13	25	6074	87	41	0	0.144274	0.238452	69.8535	0.977205	0.470499	0.00316237	7.6547	up
Am06G012100	85	755	1348	9	49	80	2.01268	18.5452	27.9503	0.213142	1.19102	1.95881	0.0211914	-3.84369	down
NewGene_24480	596	524	348	9	12	0	6.6329	6.61993	3.90471	0.075021	0.102259	0	5.15734e-07	-6.04527	down
NewGene_28688	192	119	66	12	24	10	2.573	1.81304	0.783619	0.163636	0.380976	0.130619	0.0130247	-2.97729	down
Am01G002970	1099	3328	963	159	241	500	16.2436	50.6562	12.3778	2.44034	3.63172	7.66378	0.026669	-2.50792	down
Am05G016880	416	414	348	107	191	131	3.88358	3.97744	2.82777	1.03793	1.81759	1.26375	0.0138645	-1.36934	down
Am05G032400	5576	1529	8643	444	376	64	135.265	38.1701	182.268	11.1795	9.28875	1.59045	0.00046167	-3.97869	down
NewGene_11083	90	283	602	0	0	0	1.83907	6.21885	11.2838	0	0	0	2.1122e-08	-10.6108	down
Am09G012970	1096	728	1565	8491	4472	3270	15.4684	10.5685	19.191	124.437	64.3174	47.9136	0.000478928	2.43854	up
Am09G023900	426	504	515	116	104	116	3.95866	4.8177	4.16295	1.11583	0.979216	1.11163	2.56859e-08	-1.97715	down
Am06G017670	1263	1429	1702	481	612	396	26.6233	31.0191	31.2006	10.5161	13.1335	8.65085	5.02817e-06	-1.44163	down
Am04G024690	7171	15885	10435	2670	3716	4760	98.2601	224.098	124.313	37.9887	51.8856	67.7137	0.0244173	-1.4852	down
Am04G014590	1896	4987	1490	521	628	608	37.6845	102.048	25.7371	10.7422	12.7184	12.544	0.0111862	-2.17493	down
Am05G037180	996	550	992	2793	2494	2518	7.31678	4.15783	6.33451	21.3225	18.6813	19.2167	3.78506e-05	1.75817	up
NewGene_8545	28	34	41	69	182	254	0.319579	0.585464	0.397065	0.812704	2.10837	3.0077	0.0211914	2.39825	up
Am05G006280	480	372	592	114	221	119	10.0063	7.98603	10.7387	2.47205	4.68886	2.56964	0.00738341	-1.5625	down
Am03G011020	2757	488	2028	20630	1989	14816	14.6005	2.65846	9.33316	113.454	10.7302	81.4593	0.0481814	3.02288	up
Am09G000610	1956	1021	393	92	107	190	20.155	10.8249	3.51822	0.979254	1.1227	2.02255	0.00292514	-3.04358	down
NewGene_9880	102	555	250	9	0	0	3.60724	20.3696	7.75649	0.333402	0	0	0.0070874	-6.44738	down
Am03G007170	989	484	1532	5681	2956	2060	11.4698	5.77198	15.4386	68.42	34.9294	24.804	0.0335925	2.02185	up
Am02G027090	5043	5097	3366	27862	6460	21713	129.822	135.092	75.328	744.864	169.478	580.325	0.0254001	2.20293	up
Am05G008030	116	69	134	416	435	481	5.34468	3.28313	5.40174	20.0533	20.5824	23.1853	2.01647e-06	2.19789	up
Am02G034540	125	171	248	1252	725	439	2.88693	4.08078	4.99579	30.1856	17.1438	10.5685	0.00407449	2.32303	up
Am03G017220	3483	1406	1808	20061	3317	11840	37.2588	15.4799	16.808	222.855	36.1563	131.49	0.0305188	2.56216	up
Am06G015270	226	269	266	98	84	108	3.64357	4.46002	3.71755	1.63447	1.36581	1.79725	0.0267947	-1.264	down
Am02G003450	2640	1645	3071	608	1192	778	41.869	26.8606	42.3423	10.002	19.2617	12.8084	0.00745721	-1.40358	down
NewGene_288	616	519	319	21	12	0	7.00941	6.30505	3.64392	0.240071	0.176444	0	0.000666295	-5.33566	down
Am04G024730	2467	2923	4200	380	659	1193	32.4284	39.5574	47.9958	5.18229	8.82154	16.2813	0.00479493	-1.97691	down
NewGene_14083	402	872	500	154	118	59	8.18629	18.645	10.2166	4.20691	2.11191	1.83267	0.0106988	-2.30175	down
Am03G029240	1891	4396	2803	974	1152	1205	41.7399	99.9113	53.7881	22.3115	25.9049	27.6025	0.045797	-1.34199	down
Am02G000570	3993	3812	3280	1376	1793	1984	43.487	42.7403	31.0536	15.5527	19.8931	22.4233	0.0106452	-1.00343	down
Am01G034350	154	89	105	1052	294	737	2.65312	1.56838	1.57848	18.8858	5.16482	13.2227	0.00302138	2.7414	up
Am06G024960	454	422	483	1030	849	1197	7.05031	6.74003	6.5214	16.6175	13.4379	19.3154	0.000986339	1.31049	up
Am04G003410	126	102	205	803	737	447	1.24699	1.03719	1.76364	8.28177	7.46079	4.60058	3.72653e-05	2.35079	up
NewGene_7516	724	986	737	126	251	69	10.8502	17.2756	9.58535	1.82856	4.22552	1.23801	0.00242609	-2.37944	down
NewGene_1821	87	164	182	16	15	22	5.51705	10.7207	10.0038	1.01583	0.936548	1.43179	0.000397945	-2.89248	down
NewGene_19701	41	65	57	1	0	0	4.54728	7.51045	5.49461	0.105338	0	0	0.00136929	-7.12592	down
Am07G008490	50	135	66	6	7	17	0.817281	2.27347	0.937604	0.089801	0.103859	0.275066	0.0466035	-2.96482	down
Am05G030860	3829	5415	6965	2097	2193	2591	71.9185	104.707	113.729	40.9018	41.9709	50.5283	0.00795596	-1.09811	down
Am01G022670	1040	918	1656	440	252	305	12.3076	11.1909	17.0453	5.40446	3.03025	3.74717	0.00590747	-1.68839	down
Am08G006710	954	709	768	2093	1404	1579	8.79493	6.7345	6.15379	20.0474	13.2013	15.1208	0.0347604	1.1958	up
Am03G018090	53	70	54	144	621	588	0.682339	0.924621	0.600028	1.94072	8.23298	7.94054	0.000813504	3.003	up
NewGene_21509	1025	954	569	150	80	128	14.2799	12.1337	5.52157	1.83489	0.785403	1.63647	4.51567e-05	-2.71094	down
NewGene_21508	718	692	284	51	14	33	14.2612	14.3669	4.97205	1.02213	0.259447	0.738456	3.29127e-05	-3.9826	down
Am01G016410	164	146	140	15	22	15	2.30455	2.11752	1.70459	0.211553	0.312051	0.216771	1.04708e-06	-3.01246	down
Am05G015940	17	29	36	1556	52	57	0.129273	0.232009	0.241158	12.7193	0.409666	0.464814	0.0285778	4.59525	up
Am05G022600	471	9849	218	34	78	72	8.88946	191.538	3.56507	0.657021	1.49355	1.39965	0.000644267	-5.81926	down
Am02G005050	1625	1358	2451	4556	3164	4156	12.4623	10.7219	16.3484	36.2998	24.7378	33.104	0.0108581	1.28781	up
Am05G004960	566	476	706	1141	1287	899	9.42206	8.15194	10.2058	19.7217	21.8214	15.537	0.00685073	1.05734	up
Am01G019040	1776	1295	1722	3246	2913	2646	28.0344	21.0439	23.6244	53.2089	46.8584	43.3633	0.0090789	1.00772	up
Am02G009750	2942	4692	2585	1194	1436	1267	30.7193	50.4295	23.4575	12.9458	15.2748	13.7277	0.0211914	-1.2968	down
Am01G025220	1967	1542	1935	4650	3338	3677	25.3412	20.4504	21.6752	62.2121	43.8324	49.188	0.00345575	1.23839	up
Am02G007070	12	3	20	104	50	133	0.838205	0.185785	1.23281	7.72924	3.61776	9.91	0.0342701	3.22587	up
Am03G024040	198	226	204	590	500	349	2.62968	3.09919	2.35906	8.17252	6.78971	4.8303	0.0320422	1.32171	up
Am03G020960	687	965	885	2190	1847	2232	12.3237	17.8208	13.8	40.7945	33.7618	41.5575	0.000125841	1.43457	up
Am06G006950	564	4921	794	95	133	209	7.1004	63.854	8.6892	1.23299	1.70518	2.73045	0.00332065	-3.7822	down
Am01G011910	369	496	405	140	157	124	5.48224	7.59056	5.23481	2.15234	2.37795	1.90164	0.0011887	-1.482	down
NewGene_7203	349	436	243	7	17	17	5.0915	6.57245	2.87621	0.079988	0.211627	0.213169	4.44621e-11	-4.57393	down
Am05G009420	206	199	436	558	1964	1698	2.56041	2.54881	4.71446	7.2035	24.8993	21.9296	0.00215586	2.44301	up
Am01G023810	5394	2772	3693	962	1676	1247	135.312	71.5784	80.5288	25.0593	42.8362	32.4689	0.00510855	-1.51753	down
Am09G020340	615	328	62	41	27	7	8.26504	4.53419	0.719893	0.560483	0.361131	0.085478	0.0318756	-3.65788	down
Am02G025620	10196	1776	5928	1106	1187	1390	291.139	52.2072	147.125	32.7799	34.5204	41.1919	0.0318756	-2.16227	down
Am01G038800	105	81	147	292	426	203	1.00762	0.792516	1.22048	2.9128	4.16308	2.02286	0.028404	1.591	up
Am02G012600	1488	1440	1285	2176	4566	2518	13.6133	13.5631	10.2217	20.6748	42.5845	23.9154	0.0237577	1.21649	up
NewGene_26747	380	415	335	74	127	80	12.5932	14.1782	9.64797	2.54558	4.26661	2.74825	0.000158547	-1.91843	down
Am04G009730	275	443	187	3858	3886	1301	4.54307	7.54191	2.68162	66.3041	65.5477	22.3511	6.19542e-06	3.41284	up
NewGene_30727	842	982	638	31	212	201	9.01874	9.7142	5.20822	0.259363	2.24913	1.78187	0.0445881	-2.41934	down
Am06G022840	786	586	1138	266	401	317	23.0788	17.7073	29.04	8.11141	12.0014	9.63797	0.0140998	-1.22285	down
Am09G017900	2280	1819	2287	6408	3976	5352	26.1353	21.4648	22.7807	76.2666	46.4374	63.6877	0.00189616	1.44598	up
Am06G003630	1410	3707	1881	293	188	136	23.2856	63.0336	27.0107	5.01483	3.15456	2.32523	1.55322e-06	-3.37832	down
Am04G008920	1732	1664	1811	3404	2749	5924	16.0973	15.9187	14.6279	32.8537	26.0388	57.172	0.0320758	1.34388	up
Am07G009210	77	54	223	328	587	1774	0.675587	0.48462	1.70428	2.99982	5.2757	16.2369	0.0118845	3.09696	up
Am01G044360	2376	1351	2430	592	745	818	27.675	16.1925	24.6022	7.15592	8.83806	9.89233	0.00257274	-1.39003	down
NewGene_19848	32	14	48	155	167	108	0.655817	0.282667	0.898232	3.20651	3.39349	2.35804	0.0188401	2.3451	up
Am01G039280	369	503	303	131	76	44	3.69416	5.18845	2.63234	1.35908	0.772522	0.449596	0.0392218	-2.09758	down
Am02G019760	8855	9483	6308	2500	3858	4155	77.2817	85.21	47.8608	22.654	34.3078	37.6435	0.0393787	-1.14233	down
Am09G006630	10	10	13	40	68	121	0.142465	0.140703	0.156675	0.595649	0.990394	1.81031	0.0130142	2.91143	up
Am05G025890	2761	545	724	27	117	131	37.2646	7.56224	8.49082	0.373351	1.5967	1.83308	0.00136929	-3.82455	down
Am01G033720	340	235	436	744	724	776	2.09984	1.49164	2.34027	4.77223	4.55272	4.97625	0.0046092	1.29179	up
Am05G018410	6468	5839	10378	17002	13097	16089	101.839	94.6516	142.058	277.996	210.166	263.007	0.00940308	1.18289	up
Am04G008900	1362	5196	383	134	210	198	11.1703	43.8705	2.73087	1.13712	1.75415	1.6835	0.00543454	-3.63719	down
Am03G012220	3108	11646	4640	924	1550	1558	53.2351	205.407	69.1057	16.4256	27.0506	27.7075	0.0133963	-2.18804	down
NewGene_548	52	61	617	1	2	10	1.83867	2.51999	9.82911	0.016458	0.030447	0.28969	0.00385182	-5.58721	down
Am05G018600	4763	1976	2780	10174	5814	13295	30.8992	13.1957	15.6744	68.5405	38.4386	89.5466	0.0392218	1.75279	up
Am05G039540	4554	3402	4781	12232	7532	11720	43.6805	33.5931	39.8628	121.829	73.6196	116.699	0.00294464	1.45369	up
NewGene_24075	225	294	277	95	113	121	5.00956	6.27919	6.15138	2.2336	2.3625	2.38121	0.0286809	-1.15906	down
Am02G020510	1039	1028	946	378	405	513	9.23471	9.40487	7.31059	3.48387	3.66906	4.72999	0.00685073	-1.10403	down
Am05G023290	2289	2264	1677	182	412	407	43.1948	43.9944	27.5112	3.55349	7.92021	7.9688	5.881e-07	-2.56053	down
Am01G024240	10349	124	6422	10	428	9	246.992	3.04246	133.244	0.234291	10.3873	0.215407	0.0357795	-5.2331	down
Am07G003500	81	84	169	948	716	148	0.995514	1.06987	1.80977	12.1752	9.02468	1.89908	0.0363616	2.61125	up
Am05G011810	338	599	123	17942	365	4934	4.33786	7.91075	1.36763	239.304	4.77559	65.7936	0.0070874	4.62135	up
NewGene_25519	110	539	585	16	44	50	1.50944	7.8052	7.11013	0.208002	0.62954	0.700227	0.00356712	-3.37086	down
NewGene_4565	19	37	15	137	118	141	0.257575	0.509236	0.176328	1.93367	1.63439	1.97826	0.00745721	2.5825	up
Am04G020930	2669	2353	2976	826	1382	1270	16.6827	15.1411	16.1707	5.35609	8.80239	8.23924	0.00118567	-1.09356	down
NewGene_31728	680	577	1001	67	155	269	25.1512	22.948	32.2129	2.54259	5.85001	10.3437	0.0221268	-2.08007	down
NewGene_31729	619	481	877	131	101	269	13.0049	10.3235	15.9758	2.82527	2.14155	5.81369	0.0336554	-1.82919	down
NewGene_31721	130	165	112	0	0	0	3.67969	5.10325	2.74864	0	0	0	1.23588e-07	-9.42316	down
Am07G008540	119	169	149	427	930	368	1.35082	1.98424	1.47723	5.0599	10.8099	4.35635	0.00241947	2.06403	up
Am07G000910	805	692	1074	125	256	364	22.4625	19.8734	26.0369	3.61476	7.27734	10.5227	0.0243363	-1.67108	down
Am07G008660	520	477	697	1365	1439	978	4.5599	4.309	5.31546	12.4434	12.8758	8.90921	0.00100589	1.29208	up
Am04G005580	244	256	247	447	657	732	1.77074	1.91343	1.56036	3.37868	4.8763	5.52943	0.000807158	1.40251	up
Am04G017750	698	460	404	2281	1113	2016	12.4458	8.43968	6.25531	42.2372	20.2179	37.3064	0.00785054	1.9245	up
Am01G012860	6552	3998	5653	10132	11789	9863	60.8551	38.2258	45.6451	97.7309	111.594	95.1118	0.00479493	1.08901	up
Am06G010630	628	695	889	1112	1532	1793	15.9399	18.1598	19.6228	29.318	39.6713	47.2903	0.00356712	1.12626	up
Am03G002270	8147	6118	10690	17733	27544	11107	101.113	78.1737	115.334	228.536	348.389	143.108	0.045853	1.29344	up
Am07G001390	1660	1143	1421	559	764	547	16.8966	11.9717	12.5751	5.90616	7.91715	5.77509	0.00988816	-1.06864	down
Am05G011910	5911	8709	6178	1531	3847	1494	188.156	285.39	170.959	50.5939	124.783	49.3618	0.0393787	-1.5303	down
Am01G037960	3316	799	923	202	92	146	104.844	25.9975	25.3695	6.61485	2.95666	4.76389	0.000767556	-3.39568	down
Am07G012630	171	919	930	143	71	108	2.29313	12.715	10.865	1.99587	0.960321	1.49468	0.045853	-2.47667	down
Am06G018740	4691	2940	3968	20683	12375	19781	74.7043	48.205	54.9398	342.081	200.854	327.085	4.87986e-07	2.32995	up
Am04G017390	1186	1557	1536	479	610	432	16.636	22.4812	18.734	6.96739	8.71899	6.28883	1.52209e-05	-1.3786	down
Am03G007350	904	860	250	43	142	128	16.6864	16.3449	4.00371	0.808764	2.66429	2.45407	0.0205601	-2.64953	down
Am05G013720	619	478	896	0	0	0	8.15627	6.4782	10.2583	0	0	0	7.85113e-16	-11.6776	down
Am05G029930	12722	9003	13193	25709	26040	21465	145.622	106.086	131.274	305.578	303.752	255.07	0.000162812	1.19708	up
Am02G037520	234	148	152	958	393	857	4.43071	2.88522	2.49548	18.8531	7.59213	16.8744	0.00712553	2.1907	up
Am06G014810	1376	1832	1077	382	519	528	28.2779	38.7561	19.2381	8.14267	10.8553	11.2554	0.00470449	-1.49433	down
Am05G022520	807	974	1170	1782	2073	2043	18.5563	23.0445	23.3848	42.5542	48.5878	48.7744	4.28529e-06	1.12533	up
Am06G016430	286	638	452	1036	1204	1139	11.6257	26.7	15.9844	43.7419	49.892	48.0914	0.0253733	1.40734	up
Am05G010930	114	85	154	694	170	1005	3.15227	2.42322	3.70545	19.9868	4.78507	28.9371	0.0283417	2.58209	up
Am09G024370	506	421	392	160	174	124	4.53182	3.88559	3.05495	1.4877	1.58461	1.14626	0.00585378	-1.41772	down
Am07G016190	335	272	529	661	909	900	11.6142	9.72215	15.9525	23.8406	32.1767	32.451	0.00961121	1.25532	up
Am05G035050	6464	6659	8514	1703	2292	2447	75.9082	80.5061	86.9141	20.7571	27.4245	29.8267	1.7714e-12	-1.62708	down
Am02G017910	582	517	801	1450	2067	970	16.8318	15.3846	20.1504	43.5509	60.9399	29.1312	0.01317	1.36023	up
Am03G036570	105	329	177	4573	775	1179	1.24732	4.04122	1.8334	56.664	9.41651	14.6039	0.00256109	3.59828	up
Am03G027870	290	881	977	62	178	146	4.33996	13.6039	12.7317	0.954787	2.71527	2.26088	0.0133502	-2.3701	down
Am07G007640	1231	1077	1426	107	476	371	19.4399	17.502	19.5735	1.7541	7.65117	6.07033	0.0347027	-1.88809	down
Am07G006990	290	87	145	39	29	26	5.42895	1.67938	2.35091	0.757093	0.552769	0.495097	0.0484234	-2.35165	down
Am09G014210	23393	7934	14278	3011	4823	2537	295.951	103.337	157.028	39.5496	62.1782	33.316	0.00356712	-2.04241	down
Am03G034120	1103	1293	874	2496	3657	2519	45.1497	54.5198	31.1072	106.183	152.667	107.106	0.000468517	1.49549	up
NewGene_22560	0	0	7	282	68	55	0	0	0.255673	12.5375	2.94921	2.43585	0.0190427	6.15926	up
Am08G001990	1372	1347	1673	688	677	425	21.9336	22.1726	23.2465	11.4244	11.0319	7.04474	0.0130247	-1.16483	down
Am04G020870	127	88	139	399	300	222	1.76797	1.26198	1.68957	5.80864	4.28361	3.22289	0.0416	1.52492	up
Am09G016260	218	110	56	614	405	767	1.83616	0.950645	0.408949	5.37474	3.47703	6.71641	0.0338123	2.31537	up
NewGene_23944	216	1289	1108	88	119	77	1.88636	15.8078	9.30718	0.92007	0.972264	0.627082	0.00209641	-3.07878	down
Am03G009140	926	128	173	35	19	66	24.2595	3.45016	3.93885	0.940013	0.502391	1.79038	0.0487592	-3.2546	down
Am01G010280	278	236	336	494	665	562	2.48324	2.16777	2.60968	4.59372	6.06309	5.21852	0.000387708	1.13772	up
Am01G017540	2107	980	1497	129	163	404	56.898	27.2539	35.1378	3.60194	4.46219	11.3041	0.00176082	-2.60561	down
Am01G025040	1451	564	2203	21046	4617	10772	14.2787	5.7157	18.8478	215.135	46.312	110.079	0.000696976	3.32843	up
Am02G013010	834	822	877	236	470	277	9.13653	9.27636	8.35388	2.67804	5.24988	3.14334	0.00939827	-1.27314	down
Am04G010290	2207	413	161	55	4	34	60.7975	11.6983	3.84317	1.55819	0.089069	0.965502	0.00716537	-4.77024	down
Am01G009690	0	0	0	45	122	108	0	0	0	1.98457	5.29259	4.78286	1.15238e-05	9.04846	up
Am02G018450	589	177	551	2297	1710	1978	10.5213	3.25769	8.56283	42.6564	31.164	36.7268	0.00157423	2.33571	up
NewGene_28673	0	4	0	776	560	88	0	0.122376	0	10.0662	7.14955	1.09956	1.31705e-06	8.57111	up
Am04G002990	5626	894	3404	178	137	115	159.677	26.116	83.9631	5.2242	3.9485	3.36809	1.05564e-07	-4.39295	down
Am05G028510	711	2255	898	5075	2622	8320	4.4263	14.4525	4.85711	32.8022	16.633	53.7715	0.0499972	2.16806	up
Am04G027780	141	115	67	23	14	8	1.96084	1.6467	0.800589	0.32394	0.195611	0.115257	0.0334292	-2.72886	down
NewGene_28262	90	82	281	4	0	0	2.2141	1.61781	5.36982	0.063453	0	0	0.00177093	-6.5666	down
Am01G007690	558	816	648	181	314	157	9.4421	14.2042	9.52286	3.1679	5.39827	2.7525	0.0106988	-1.54226	down
Am02G018560	422	1701	1581	222	119	277	4.54658	18.9009	14.8341	2.4822	1.3009	3.09608	0.0184869	-2.4244	down
Am07G006450	0	0	0	196	63	80	0	0	0	11.6127	3.62307	4.728	8.58301e-06	9.43476	up
Am03G010110	297	208	398	1075	670	933	3.20898	2.31444	3.7391	12.0593	7.38098	10.4699	0.00304633	1.73004	up
Am04G023920	67	156	119	527	550	330	0.601374	1.44857	0.933606	4.95565	5.07551	3.10232	0.00251181	2.1599	up
Am02G031210	618	806	585	181	166	319	8.83822	11.8684	7.26872	2.67854	2.40813	4.73778	0.045797	-1.4794	down
NewGene_28703	0	0	0	103	203	204	0	0	0	2.08875	3.88104	3.89307	4.86457e-09	9.9504	up
NewGene_11852	252	471	727	86	94	160	3.1756	4.41147	5.65046	0.779945	0.985428	1.59688	0.024395	-1.94053	down
Am03G015910	4474	2886	3442	1404	1100	654	97.933	65.0469	65.5049	31.9087	24.5315	14.8538	0.00977223	-1.64515	down
NewGene_26498	6	2	82	330	157	1117	0.103846	0.035836	1.23479	5.96439	2.77737	20.3959	0.0404655	4.41461	up
Am04G005490	1889	1435	2252	6573	2985	13464	30.2983	23.7035	31.4139	109.525	48.8009	224.298	0.0149071	2.20126	up
Am07G008060	31	18	16	343	130	70	0.478178	0.278339	0.21301	5.50789	2.03898	1.11575	0.0174872	3.21484	up
Am05G008380	1747	60	442	61	24	43	23.7629	0.839137	5.22294	0.850438	0.328043	0.597161	0.0202403	-4.00509	down
Am01G017340	26	12	25	142	75	97	0.392937	0.186149	0.333756	2.30462	1.20002	1.5739	0.0218876	2.47664	up
Am05G031120	31267	2718	25802	2502	2279	4026	248.498	22.232	178.266	20.6484	18.4549	33.2168	0.0475757	-2.61661	down
Am02G002690	290	460	660	1780	949	1845	3.2629	5.32706	6.45795	20.8111	10.8868	21.5652	0.0086891	1.86856	up
Am08G000380	2337	1621	2762	4279	3697	4590	22.627	16.1534	23.2452	43.0173	36.4722	46.1293	0.01816	1.0456	up
Am01G005880	4768	1126	3255	33	501	252	88.3703	21.4735	52.4336	0.621006	9.45239	4.82981	0.00982949	-3.49257	down
Am02G017920	97	667	128	15	26	17	4.6055	32.6711	5.27508	0.738959	1.24933	0.83596	0.00479493	-3.8889	down
Am09G009830	57	255	148	19	4	3	0.732206	3.39566	1.65426	0.25523	0.052733	0.02686	0.0202403	-3.96784	down
Am01G043380	999	681	1052	4013	2392	2018	6.68416	4.68853	6.12242	27.8983	16.3204	14.0274	0.00338222	1.77967	up
Am01G003210	1147	1093	1043	2733	2336	2341	22.7161	22.2808	17.9493	56.2121	47.1623	48.1368	0.00010096	1.29777	up
Am09G006800	330	250	298	61	85	60	21.5781	16.831	16.9322	4.09734	5.65317	4.03076	1.42461e-05	-1.98403	down
Am01G030890	809	466	433	144	238	152	12.9134	7.6603	6.0054	2.37674	3.86312	2.51825	0.0295351	-1.59565	down
Am03G004790	1468	4326	1302	339	371	598	52.8667	160.41	40.7471	12.6538	13.5975	22.3477	0.012815	-2.35601	down
Am07G013960	3045	3427	5200	864	2241	1210	93.8603	108.754	139.359	27.6368	70.4023	38.7079	0.0416462	-1.33359	down
Am05G033400	261	349	200	1995	292	2306	2.83445	3.90038	1.88541	22.5468	3.23501	26.0611	0.0442833	2.65171	up
NewGene_1839	281	654	313	23	19	49	5.1852	12.4166	5.01716	0.423032	0.349943	0.931996	2.52522e-05	-3.67145	down
Am02G002400	284	318	532	862	677	872	2.60899	3.01322	4.25478	8.24397	6.35424	8.33449	0.0312143	1.24584	up
Am05G024120	8002	9942	4632	1423	1956	1828	103.231	132.033	51.9397	19.0626	25.7095	24.4792	0.000158547	-2.03694	down
Am05G030870	1123	426	2843	101	272	158	14.8284	5.78056	32.6248	1.3826	3.64718	2.16241	0.00542983	-2.90108	down
Am01G031740	2085	2690	3767	6491	5970	4646	96.8406	128.668	152.144	313.138	282.679	224.074	0.0130247	1.14787	up
Am09G009090	3749	9837	3087	1118	620	868	66.6962	180.174	47.7321	20.64	11.2265	16.0274	0.00292514	-2.56652	down
Am03G003870	18	20	22	1378	286	423	0.193262	0.224228	0.208461	16.0519	3.26054	4.92574	7.09519e-09	5.31187	up
Am01G039470	268	276	351	110	119	91	4.39004	4.66129	5.0057	1.86352	1.97905	1.54743	0.00215586	-1.35622	down
NewGene_22512	225	3401	236	6	48	4	6.79047	91.5224	6.22308	0.147512	1.49205	0.089212	0.000696976	-6.09044	down
Am02G029810	1367	976	1419	2580	2279	2057	16.9537	12.4523	15.2955	33.2328	28.8096	26.4905	0.0149071	1.01324	up
NewGene_22066	312	373	580	77	142	36	7.98355	9.97624	12.3306	1.78864	3.69506	0.586464	0.0204231	-2.19703	down
Am01G000100	3431	1887	2732	27991	4989	19836	30.8896	17.4916	21.3864	261.735	45.7826	185.436	0.0028409	2.89061	up
NewGene_32284	534	373	494	133	105	123	4.36403	3.6272	3.61894	1.18969	1.07317	1.01218	0.000117222	-1.82361	down
NewGene_26861	324	271	429	0	0	0	2.58582	2.22581	2.97876	0	0	0	7.22308e-13	-10.7235	down
NewGene_16153	501	493	2250	97	264	107	12.3928	11.8825	31.9985	1.39266	4.54868	1.23062	0.0219573	-2.64138	down
Am06G021220	10697	808	3880	176	207	954	119.816	9.31255	37.7822	2.03697	2.36104	11.0928	0.0335925	-3.42078	down
Am02G016500	396	356	360	820	752	1389	5.11839	4.74265	4.05499	11.0312	9.92138	18.672	0.00726999	1.53417	up
NewGene_11905	78	69	283	21	11	8	2.33275	2.11971	7.43438	0.658872	0.310367	0.232528	0.0223586	-3.2103	down
Am08G001310	30235	16248	29582	65218	70536	60527	244.252	135.129	207.746	547.096	580.708	507.635	0.000273785	1.49644	up
NewGene_32072	132	161	164	2786	1853	220	1.37038	1.73499	1.47644	33.857	24.8349	2.37784	0.00320686	3.55878	up
Am07G002570	18943	11622	29008	4217	5310	8688	211.183	133.39	281.132	48.8148	60.3231	100.551	0.0220501	-1.56368	down
Am04G006820	216	1580	84	12	17	5	6.74977	50.8606	2.2638	0.365789	0.536887	0.136842	0.000172087	-5.75102	down
Am06G003420	783	970	1028	258	528	431	14.292	18.2316	16.3259	4.88273	9.83257	8.16828	0.045853	-1.09318	down
Am01G017370	3581	2395	2978	337	637	547	74.569	51.3392	53.9098	7.26758	13.505	11.8258	1.17339e-10	-2.46229	down
Am05G037510	793	1042	994	1606	1527	2206	12.2673	16.6035	13.3808	25.8205	24.0924	35.4624	0.0266664	1.04145	up
NewGene_27670	13775	14708	8794	4530	4586	2999	162.384	174.507	105.914	51.8227	70.034	54.0997	0.00674998	-1.52325	down
Am03G004250	711	773	955	324	224	283	12.2488	13.7224	14.3158	5.79417	3.93003	5.04929	0.00257274	-1.4072	down
NewGene_27193	170	223	373	0	0	0	4.08466	5.51002	7.81365	0	0	0	2.39676e-10	-10.2907	down
Am09G008610	1381	339	313	19214	3897	13239	16.0645	4.05913	3.16495	232.207	46.2206	159.964	9.62952e-05	4.29799	up
Am06G000470	2121	1607	2688	3168	5459	3358	70.9596	55.3311	78.1904	110.055	186.148	116.643	0.0334292	1.01493	up
Am09G002510	516	548	609	1451	803	1564	5.05212	5.5249	5.18457	14.7737	8.02128	15.9232	0.0438814	1.33808	up
Am06G002700	125	215	217	21	64	18	5.38182	9.57308	8.14578	0.930505	2.78521	0.79333	0.0398041	-2.35534	down
NewGene_23736	441	218	397	93	108	53	5.8398	5.13284	4.86174	1.3361	1.4586	0.725406	0.0140265	-1.934	down
Am07G002860	51	53	47	340	101	204	0.876368	0.936212	0.695473	6.09196	1.76519	3.64151	0.0452559	2.25627	up
Am03G005980	168	88	510	3781	2134	510	4.05058	2.18693	10.708	94.8602	52.5424	12.7796	0.0132969	3.29194	up
Am02G021030	1825	339	1380	76	231	194	45.3362	8.64912	29.7967	1.95711	5.84454	4.98705	0.0127907	-2.72839	down
Am04G018140	176	342	209	2825	687	1915	1.34757	2.70244	1.39085	22.5354	5.3785	15.2708	0.000734608	3.05882	up
Am04G011950	3677	3228	3823	1045	1526	1321	61.7328	55.7959	55.7961	18.2127	26.1097	23.013	6.60895e-10	-1.35366	down
NewGene_18480	85	145	117	306	544	664	1.75149	3.07322	2.09441	6.57543	11.4596	14.2525	0.00037599	2.22561	up
Am01G023450	333	405	426	662	639	934	4.90575	6.13631	5.44654	10.1273	9.57982	14.2827	0.0335858	1.0689	up
NewGene_27934	565	1046	913	189	227	233	17.6753	37.6396	24.7087	6.04207	7.06249	7.72968	9.56437e-05	-1.84205	down
Am01G029050	3319	2068	2848	635	1032	742	46.8052	30.0312	34.9201	9.28745	14.8222	10.8554	1.52209e-05	-1.67135	down
NewGene_28928	8	57	0	26	6067	723	0.178316	1.2982	0	0.601042	137.907	16.7404	0.0139941	6.64222	up
Am03G022600	1576	1421	1051	341	657	457	22.5601	20.9465	13.0752	5.06227	9.57385	6.78958	0.0134102	-1.39942	down
Am02G020580	87	202	147	351	386	444	1.79687	4.3064	2.63359	7.54531	8.13277	9.53495	0.040611	1.55343	up
Am06G007460	13793	13451	14938	24627	29059	31736	184.087	184.812	173.31	341.31	395.238	439.733	4.86457e-09	1.13555	up
Am08G004240	6366	9271	8172	3166	3004	4198	45.0424	67.5366	50.2671	23.2572	21.6573	30.8342	0.0178424	-1.07602	down
NewGene_30584	87	74	90	142	275	1101	1.24455	1.20146	1.04264	2.07235	4.06623	16.2383	0.0487871	2.71155	up
Am02G032760	806	660	1000	1986	1421	1688	6.96947	5.87821	7.51751	17.8447	12.5309	15.1647	0.00940308	1.19603	up
Am01G018840	674	381	992	7538	1308	3959	6.88238	4.00049	8.81159	80.0284	13.6245	42.0217	0.00685073	2.85869	up
Am09G000270	16	23	18	185	578	170	0.46637	0.703693	0.447813	5.73254	17.5634	5.23976	1.17237e-06	4.09495	up
Am01G020230	529	1903	858	78	182	297	5.52632	20.4602	7.78285	0.843596	1.92942	3.21116	0.0289987	-2.48314	down
Am03G005570	177	1397	64	22	29	39	1.44681	11.82	0.456208	0.184473	0.23683	0.329781	0.0178217	-4.14006	down
NewGene_8534	36	24	17	446	44	221	0.662777	0.451048	0.26588	8.74803	0.822897	4.34072	0.0335057	3.37535	up
Am05G018610	3090	1606	1723	8083	4392	12296	21.3834	11.4404	10.3601	58.0853	30.9695	88.3396	0.00977223	2.07473	up
Am09G005770	1993	2869	1961	397	408	601	12.9786	19.239	11.1013	2.68502	2.70542	4.06229	1.31705e-06	-2.17024	down
Am03G022900	18541	8692	6480	2027	2581	1771	223.985	108.1	68.0485	25.4199	31.7664	22.2048	0.000764776	-2.32175	down
Am01G042790	230	151	171	13	26	4	3.62082	2.43799	2.33974	0.196754	0.409327	0.055002	0.00109431	-3.60224	down
Am02G002830	32	83	20	866	166	236	0.394697	1.08366	0.217556	11.4179	2.14634	3.10017	0.0244173	3.38061	up
Am02G003120	202	267	469	1387	1910	465	3.61034	4.90892	7.28869	25.769	34.8321	8.62622	0.0263888	2.14011	up
Am06G011220	52	587	265	38	11	21	1.38515	16.1876	6.15232	1.04288	0.289776	0.559982	0.0329277	-3.53688	down
NewGene_18832	1450	1412	982	401	508	435	12.9366	11.6268	8.19254	3.10814	4.81595	4.44981	0.00196004	-1.42271	down
Am05G038040	879	1207	791	12058	641	17001	6.61544	9.35261	5.17579	94.2943	4.9124	132.921	0.0178424	3.52371	up
Am04G011880	538	1280	1280	278	384	198	5.104	12.5021	10.5544	2.72944	3.70419	1.94232	0.0219573	-1.72945	down
Am08G009110	91	70	94	298	188	397	1.11775	0.876514	0.998749	3.80439	2.35663	5.07759	0.0090789	1.93518	up
Am03G030620	13740	10389	14905	6561	4869	3002	436.81	339.995	411.905	216.571	157.736	99.0755	0.0499972	-1.29051	down
NewGene_16389	0	0	0	164	287	83	0	0	0	2.36091	4.04172	1.16399	5.42703e-08	10.0115	up
Am01G006890	399	155	211	2341	558	1235	11.7874	4.70684	5.4066	71.9357	16.8253	37.9273	0.0181094	2.59723	up
NewGene_12926	4	0	0	393	273	1828	0.034128	0	0	5.92332	5.45706	33.4497	9.71726e-09	9.3758	up
NewGene_6099	621	912	42	50	35	44	10.8155	16.7413	0.614536	1.02632	0.572086	0.833733	0.033648	-3.54026	down
Am03G023360	2748	4873	3990	1134	1707	1683	21.1538	38.6161	26.6976	9.06246	13.3851	13.449	0.0106988	-1.25495	down
NewGene_17645	3358	2019	1651	926	820	544	53.8429	33.3256	21.6715	15.4193	13.0767	8.52103	0.0462901	-1.51229	down
Am09G010110	2026	2278	1979	455	1156	600	24.948	28.8788	21.1804	5.81575	14.5058	7.66808	0.0197012	-1.43206	down
Am02G035800	484	136	391	2014	829	1955	9.96629	2.88747	6.99537	43.1249	17.4205	41.8568	0.01317	2.41068	up
Am05G024640	2019	2405	3726	10743	5102	5261	39.9962	49.038	64.1602	221.008	102.996	108.211	0.0436006	1.55222	up

## Sheet: Supplementary Table 9
Supplementary Table 9. Overview of modules obtained from WGCNA analysis.
#ID	kME	Module
Amptg000100lG000230	0.888162	blue
Am01G032100	0.895099	blue
Am06G012510	0.705446	blue
Am01G001380	0.951601	blue
Am01G034650	0.791681	blue
Am01G020570	0.824904	blue
Am01G026120	0.830807	blue
Am02G002280	0.903906	blue
Am03G008280	0.844397	blue
Am07G014680	0.899854	blue
Am04G007900	0.974689	blue
Am04G001360	0.863781	blue
Am01G018640	0.760414	blue
Am05G022240	0.900591	blue
Am04G004140	0.83002	blue
Am02G036230	0.900552	blue
Am06G009680	0.869338	blue
Am09G021750	0.877228	blue
Am02G010500	0.896988	blue
Am03G011260	0.742796	blue
Am03G005830	0.926249	blue
Am04G004000	0.942124	blue
Am03G031580	0.962423	blue
Am05G009440	0.805942	blue
Am01G009910	0.796475	blue
Amptg000100lG000300	0.87361	blue
Am06G010290	0.951247	blue
Am03G017220	0.91956	blue
Am03G004380	0.92163	blue
Am04G024230	0.726395	blue
Am06G013430	0.882639	blue
Am01G005520	0.901255	blue
Am07G004890	0.886557	blue
Am02G021650	0.886099	blue
Am06G002650	0.931346	blue
Am01G005510	0.876965	blue
Am03G005810	0.885062	blue
Amptg000195l_ERROPOS500000_G000560	0.737913	blue
Am03G017160	0.743962	blue
Am03G022140	0.91256	blue
Am03G015620	0.745704	blue
Am01G038220	0.715182	blue
NewGene_18246	0.944787	blue
Am08G000560	0.802997	blue
Am07G006610	0.879318	blue
Am01G000960	0.834121	blue
Am01G022550	0.840075	blue
Am06G019620	0.715548	blue
Am09G008810	0.793947	blue
Am04G004880	0.755145	blue
Am01G011640	0.874751	blue
Am04G013390	0.729236	blue
Am01G033840	0.944551	blue
NewGene_24334	0.973296	blue
Am04G001220	0.793167	blue
Am03G034160	0.77789	blue
NewGene_2900	0.846469	blue
NewGene_26190	0.782665	blue
Am05G031120	0.781091	blue
Am03G003680	0.829999	blue
Am03G036570	0.88269	blue
Am05G030520	0.8837	blue
NewGene_23903	0.939791	blue
Am01G021320	0.790193	blue
NewGene_26413	0.718626	blue
Am03G012270	0.816406	blue
Am01G034340	0.875332	blue
Am02G027040	0.913245	blue
Amptg000320lG000180	0.84115	blue
Am09G018820	0.928084	blue
Am01G004900	0.907198	blue
Am03G015590	0.818471	blue
Am05G023900	0.964748	blue
Am02G017860	0.783379	blue
Am03G017100	0.910288	blue
Am01G016740	0.929075	blue
Am03G000440	0.909218	blue
Am03G016340	0.845649	blue
Am04G001230	0.769526	blue
Am06G021220	0.763403	blue
Am06G021110	0.896094	blue
Am05G015890	0.880856	blue
NewGene_1180	0.915722	blue
Am05G031730	0.953789	blue
Am09G014400	0.910863	blue
Am03G021650	0.759203	blue
Am05G026210	0.778604	blue
NewGene_25278	0.787642	blue
Am01G009570	0.920239	blue
Am01G011450	0.840937	blue
Am09G012090	0.982649	blue
Am06G021120	0.928763	blue
Am07G001060	0.808918	blue
Am09G013230	0.732919	blue
Am02G025970	0.928835	blue
Am07G006130	0.817614	blue
Am05G034360	0.70981	blue
Am04G001200	0.891323	blue
Am03G020450	0.76573	blue
Am09G012450	0.913165	blue
Am02G026690	0.88287	blue
Am04G017750	0.921118	red
Am03G017890	0.852639	red
Am02G027090	0.890816	red
Am05G036560	0.86894	red
Am01G015700	0.76435	red
Am07G014090	0.912758	red
Am04G005490	0.874204	red
Am07G016030	0.919787	red
Am02G034800	0.882077	red
Am03G011020	0.985594	red
Am05G018600	0.778625	red
Am09G020440	0.706306	red
Am05G005480	0.941167	red
Am09G008610	0.859758	red
Am05G011810	0.725675	red
Am07G001510	0.934848	red
Am05G018610	0.873386	red
Am09G001590	0.82459	red
Am04G029030	0.957747	red
Am06G003140	0.930503	red
Am02G038220	0.857883	red
Am04G010190	0.708826	red
Am05G039540	0.858078	red
NewGene_26174	0.836845	red
Am05G038020	0.871033	red
Am01G000100	0.966176	red
Am03G007960	0.718856	red
Am01G036810	0.759445	red
Am05G038040	0.860822	red
Am06G018740	0.831692	red
Am01G042630	0.725647	red
Am01G018840	0.876804	red
Am04G008920	0.887272	red
Am01G025040	0.855812	red
Am09G014220	0.846028	red
Am09G022870	0.880526	green
Am02G010120	0.742209	green
Am06G016430	0.900705	green
Am05G004830	0.824416	green
Am05G014230	0.895286	green
Am04G006250	0.901069	green
Am06G007080	0.820377	green
Am02G005440	0.850322	green
Am02G018450	0.865612	green
Am01G045280	0.82813	green
Am01G003210	0.920981	green
Am06G007460	0.849809	green
Am03G007170	0.974005	green
Am03G035640	0.760297	green
Am05G022520	0.932003	green
Am01G034960	0.867832	green
Am05G024640	0.892905	green
Am08G008780	0.95487	green
NewGene_28928	0.884655	green
NewGene_6237	0.904651	green
Am03G002270	0.930855	green
Am02G017910	0.922258	green
Am05G031310	0.797088	green
Am06G018390	0.815083	green
Am05G018410	0.873168	green
Am09G012970	0.901617	green
Am06G011690	0.810503	green
Am05G023550	0.911673	green
Am05G009870	0.946617	green
Am09G018890	0.95248	green
Am02G031850	0.917999	green
Am01G031740	0.968194	green
Am03G034120	0.973066	green
Am05G037180	0.867475	green
Am03G004430	0.733267	green
Am01G033660	0.877391	green
Am07G008690	0.707246	green
Am01G010730	0.847408	green
Am09G017900	0.861227	green
Am04G009730	0.897396	green
Am07G001200	0.727153	turquoise
Am01G040820	0.936948	turquoise
Am03G033510	0.960368	turquoise
Am01G037960	0.799974	turquoise
Am05G021550	0.930062	turquoise
Am08G003790	0.852899	turquoise
Am08G003850	0.857349	turquoise
Am01G019920	0.961457	turquoise
Am02G023410	0.731975	turquoise
Am03G027870	0.769009	turquoise
NewGene_27993	0.91547	turquoise
Am03G019980	0.749342	turquoise
NewGene_24791	0.789686	turquoise
Am05G037230	0.914352	turquoise
Am02G011920	0.785126	turquoise
Am02G038070	0.835531	turquoise
Am07G002570	0.846332	turquoise
Am02G033790	0.976926	turquoise
Am09G000820	0.926972	turquoise
Am02G021030	0.704945	turquoise
Am01G038470	0.946134	turquoise
Am07G003010	0.87639	turquoise
NewGene_12336	0.724736	turquoise
Am09G015340	0.937904	turquoise
Am04G001550	0.930074	turquoise
Am02G011100	0.917293	turquoise
Am05G024570	0.713361	turquoise
Am05G015360	0.721086	turquoise
Am04G005020	0.855005	turquoise
NewGene_15606	0.739453	turquoise
Am07G001680	0.977417	turquoise
Am05G008880	0.73108	turquoise
NewGene_16153	0.75371	turquoise
Am01G005600	0.713543	turquoise
Am04G027700	0.88455	turquoise
Am05G009050	0.82275	turquoise
Am05G020270	0.929578	turquoise
Am06G014810	0.719711	turquoise
Am02G040100	0.955024	turquoise
Am04G018770	0.788349	turquoise
Am02G033140	0.845367	turquoise
Am02G040030	0.952865	turquoise
Am07G001340	0.813767	turquoise
Am09G024550	0.959995	turquoise
Am03G007490	0.914127	turquoise
Am08G003840	0.857504	turquoise
NewGene_18765	0.920941	turquoise
Am05G020350	0.944969	turquoise
Am06G008040	0.942028	turquoise
NewGene_11718	0.775106	turquoise
NewGene_1665	0.724099	turquoise
Am06G026200	0.833233	turquoise
Am06G004750	0.954627	turquoise
Am07G006990	0.831142	turquoise
Am03G027800	0.952388	turquoise
Am05G023290	0.843822	turquoise
Am08G003810	0.858813	turquoise
Am09G013030	0.74525	turquoise
Am03G019520	0.860667	turquoise
Am01G029920	0.906894	turquoise
Am01G022840	0.852697	turquoise
Am03G024050	0.896595	turquoise
Am06G011220	0.77923	turquoise
Am01G039520	0.970389	turquoise
Am06G011210	0.887022	turquoise
Am03G024940	0.92275	turquoise
Am05G010280	0.857192	turquoise
Am06G001920	0.958368	turquoise
Am03G037550	0.925778	turquoise
Am02G019420	0.867821	turquoise
Am06G017670	0.883031	turquoise
Am05G036120	0.770276	turquoise
Am01G039470	0.716643	turquoise
Am02G006310	0.758505	turquoise
Am09G000610	0.738054	turquoise
Am04G011140	0.867061	turquoise
Am04G024730	0.80996	brown
Am02G009750	0.919171	brown
Am02G039190	0.987833	brown
Am03G012220	0.989564	brown
Am04G014590	0.972951	brown
Am01G033980	0.949517	brown
Am04G021040	0.936243	brown
Am06G006650	0.914271	brown
Am04G008900	0.942231	brown
Am05G035050	0.775331	brown
Am08G001990	0.730581	brown
Am07G006380	0.744967	brown
Am01G035500	0.954088	brown
Am04G008290	0.787231	brown
Am03G004790	0.835135	brown
Am05G024120	0.852087	brown
NewGene_3054	0.794461	brown
Am07G003710	0.903973	brown
Am06G017770	0.95612	brown
Am06G003630	0.775839	brown
Am05G024800	0.897315	brown
Am06G011000	0.958308	brown
NewGene_22512	0.888339	brown
Am01G027190	0.706403	brown
Am04G010890	0.982196	brown
Am06G024830	0.8532	brown
Am02G035970	0.822994	brown
Am06G006950	0.821627	brown
Am04G024690	0.989272	brown
Am09G005090	0.84993	brown
Am05G030860	0.773671	brown
Am05G011910	0.847092	brown
NewGene_25464	0.863931	brown
Am04G008310	0.800329	brown
Am02G017920	0.70245	brown
Am09G018860	0.94433	brown
Am04G010800	0.740644	brown
Am04G006820	0.748451	brown
Am08G004240	0.901116	brown
Am05G015740	0.959314	brown
Am05G020870	0.949611	brown
Am05G004120	0.826381	brown
Am05G022600	0.970351	brown
Am02G015470	0.926131	brown
Am01G002970	0.931235	brown
NewGene_23545	0.767032	brown
Am04G024640	0.727846	brown
Am09G002710	0.831826	brown
Am05G002050	0.79022	brown
